# Supplementary material for: Chitinolytic enzymes contribute to the pathogenicity of Aliivibrio salmonicida LFI1238 in the invasive phase of cold-water vibriosis
Source: BMC Microbiol. 2022 Aug 8;22:194. doi: 10.1186/s12866-022-02590-2 (PMC9361615; doi:10.1186/s12866-022-02590-2)
Supplement: Supplementary file 2 — Additional file 2: [file 12866_2022_2590_MOESM2_ESM.xlsx]

## Sheet: Whole_proteome_of_all_samples
Protein Ids (Uniprot ID)	Majority protein Ids (Uniprot ID)	Protein name	WT1 (Al. Sal. LFI1238)	WT2 (Al. Sal. LFI1238)	WT3 (Al. Sal. LFI1238)	WT1_serum (Al. Sal. LFI1238)	WT2_serum (Al. Sal. LFI1238)	WT3_serum (Al. Sal. LFI1238)	∆LPMO10A_1	∆LPMO10A_2	∆LPMO10A_3	∆LPMO10A_1_serum	∆LPMO10A_2_serum	∆LPMO10A_3_serum	∆LPMO10B_1	∆LPMO10B_2	∆LPMO10B_3	∆LPMO10B_1_serum	∆LPMO10B_2_serum	∆LPMO10B_3_serum	∆LPMO10AB_1	∆LPMO10AB_2	∆LPMO10AB_3	∆LPMO10AB_1_serum	∆LPMO10AB_2_serum	∆LPMO10AB_3_serum
B6EGA9	B6EGA9	Oxaloacetate decarboxylase 2, subunit alpha (EC 4.1.1.3)	13.9367303848267	14.0047473907471	15.4670963287354	16.3313884735107	14.1226663589478	16.9565124511719	16.1577224731445	17.5072689056396	16.6493396759033	15.3030319213867	14.9933366775513	15.8131046295166	14.2928972244263	15.606520652771	15.3158922195435	14.4117755889893	14.7198696136475	14.5533895492554	13.6743030548096	13.4830598831177	14.7693214416504	13.540491104126	14.3046369552612	14.6668338775635
B6EGB2	B6EGB2	Exported pepdidase, putative zinc protease	NaN	15.7140312194824	16.3986434936523	14.4223279953003	16.0785465240479	11.407374382019	16.5739288330078	15.9089784622192	16.4021968841553	16.809642791748	16.5316715240479	15.691798210144	16.2009563446045	16.63551902771	16.5206184387207	17.013126373291	16.968936920166	16.5514526367188	16.3916797637939	16.7110214233398	16.4696102142334	16.8687019348145	16.6372184753418	16.191349029541
B6EGB3	B6EGB3	Glutamate--cysteine ligase (EC 6.3.2.2) (Gamma-ECS) (GCS) (Gamma-glutamylcysteine synthetase)	15.0962619781494	15.9014091491699	16.0772953033447	14.3358087539673	15.7618885040283	15.1807641983032	15.5987796783447	15.9820575714111	15.2529239654541	15.8103456497192	15.9855079650879	16.3789043426514	15.7764329910278	15.5502662658691	15.7308416366577	15.907735824585	15.9125852584839	16.1371116638184	15.7984209060669	15.7913665771484	16.0712738037109	16.2765064239502	16.153392791748	16.3222808837891
B6EGB5	B6EGB5	S-ribosylhomocysteine lyase (EC 4.4.1.21) (AI-2 synthesis protein) (Autoinducer-2 production protein LuxS)	14.4779481887817	15.5063076019287	16.2940292358398	NaN	14.5533895492554	NaN	15.3192138671875	15.1923694610596	15.0678548812866	15.5572538375854	15.105785369873	14.9231414794922	15.6829671859741	16.1247272491455	14.4052743911743	15.2072811126709	15.2172384262085	15.3902025222778	15.6837892532349	14.9479112625122	15.531777381897	15.4922285079956	15.2022771835327	15.7284517288208
B6EGB6	B6EGB6	Putative transport protein	NaN	NaN	NaN	NaN	NaN	NaN	13.0556383132935	NaN	NaN	NaN	NaN	NaN	NaN	NaN	NaN	NaN	NaN	NaN	NaN	NaN	NaN	NaN	12.7266864776611	12.6822261810303
B6EGB8	B6EGB8	Signal recognition particle protein (Fifty-four homolog)	15.4372644424438	15.8349647521973	16.1446971893311	15.7385673522949	15.7101068496704	16.1597537994385	16.1834030151367	16.60715675354	16.7401752471924	15.9990091323853	16.3167762756348	16.6712093353271	15.7727270126343	15.2322340011597	16.7248077392578	15.5890655517578	15.646671295166	15.980318069458	16.0293521881104	15.5153608322144	15.7317695617676	16.0627212524414	16.295015335083	16.3499202728271
B6EGB9	B6EGB9	30S ribosomal protein S16	22.2681941986084	21.4775867462158	20.9033050537109	21.531457901001	21.5972805023193	21.3826351165771	22.7266082763672	21.6025905609131	21.4263935089111	21.9718990325928	21.7272930145264	21.362174987793	21.4186954498291	21.5470314025879	22.2461776733398	21.0934562683105	21.4307899475098	21.2680225372314	21.5044097900391	21.4937992095947	21.4844875335693	21.7451343536377	21.4781799316406	21.3464069366455
B6EGC0	B6EGC0	Ribosome maturation factor RimM	17.1102390289307	17.8006973266602	17.7769336700439	17.1094226837158	17.8792114257813	17.1181697845459	17.3394317626953	16.8942737579346	18.0611820220947	17.54833984375	17.6619873046875	18.8802299499512	17.5747413635254	17.1506595611572	17.1576824188232	17.6187000274658	16.9432926177979	17.4607601165771	17.5316104888916	17.1931591033936	18.2475280761719	17.6301250457764	18.1131935119629	17.5467586517334
B6EGC1	B6EGC1	tRNA (guanine-N(1)-)-methyltransferase (EC 2.1.1.228) (M1G-methyltransferase) (tRNA [GM37] methyltransferase)	NaN	14.6173524856567	NaN	NaN	NaN	NaN	NaN	NaN	NaN	NaN	12.8107118606567	14.479022026062	12.0388164520264	NaN	NaN	NaN	NaN	12.9768686294556	NaN	12.752610206604	14.7238206863403	NaN	13.3815431594849	12.6046457290649
B6EGC2	B6EGC2	50S ribosomal protein L19	22.0725116729736	21.99831199646	21.2680797576904	21.2011394500732	21.7389240264893	21.250955581665	19.0807762145996	20.3586387634277	20.8342208862305	21.3468399047852	21.8401508331299	21.6081962585449	21.83371925354	21.796537399292	21.2586231231689	21.6192569732666	21.7432041168213	21.880916595459	21.5686225891113	21.545431137085	21.5006217956543	21.5183086395264	21.5316486358643	21.3688488006592
B6EGC6	B6EGC6	Cyclic diguanosine monophosphate-binding protein (c-di-GMP-binding protein) (Pilz domain-containing protein)	NaN	NaN	NaN	NaN	NaN	NaN	NaN	NaN	NaN	NaN	NaN	NaN	NaN	NaN	NaN	NaN	NaN	NaN	NaN	NaN	NaN	NaN	NaN	NaN
B6EGC8	B6EGC8	Soluble lytic murein transglycosylase (EC 3.2.1.-)	NaN	NaN	NaN	NaN	NaN	NaN	17.078275680542	NaN	NaN	17.2894248962402	NaN	17.1913299560547	NaN	15.7194690704346	17.452579498291	17.4432182312012	NaN	17.366662979126	18.3892364501953	17.4625186920166	17.5234394073486	17.803539276123	17.615327835083	18.0131816864014
B6EGC9	B6EGC9	Trp operon repressor homolog	12.5730075836182	NaN	NaN	NaN	12.4262914657593	NaN	13.4468250274658	NaN	NaN	NaN	13.8186817169189	12.3835153579712	12.6819629669189	14.0901126861572	14.9571475982666	13.877667427063	13.5590181350708	13.2176551818848	13.7267503738403	12.8427429199219	13.9826374053955	14.1822395324707	12.832612991333	13.7407293319702
B6EGD1	B6EGD1	Bifunctional chorismate mutase/prephenate dehydratase (EC 4.2.1.51) (EC 5.4.99.5) (Chorismate mutase) (Chorismate mutase-prephenate dehydratase) (Prephenate dehydratase) (p-protein)	NaN	NaN	NaN	NaN	NaN	13.7833051681519	14.449857711792	NaN	NaN	15.7049036026001	14.1534729003906	15.2403812408447	NaN	NaN	13.8138809204102	14.8219232559204	NaN	12.5638160705566	13.6271915435791	14.8299207687378	14.0493383407593	NaN	NaN	13.80846118927
B6EGD2	B6EGD2	Ribosome-associated inhibitor A	20.6076545715332	19.9228286743164	19.5376892089844	20.4833545684814	19.9384765625	19.4542865753174	20.0726089477539	19.4548301696777	19.0117626190186	19.8287773132324	19.40895652771	18.8286380767822	20.1384620666504	20.4044723510742	20.538200378418	20.2656784057617	20.785005569458	19.9010238647461	20.2482929229736	20.0038795471191	19.7525444030762	20.2871494293213	19.7407855987549	19.7633647918701
B6EGD3	B6EGD3	Outer membrane protein assembly factor BamD	15.9859304428101	15.5799350738525	15.7841234207153	NaN	15.5459899902344	16.0174827575684	17.5694847106934	15.7536869049072	15.8509922027588	15.6757640838623	15.2763786315918	14.9726209640503	15.4906311035156	15.8951253890991	16.0972099304199	15.7926378250122	16.0209140777588	15.1399507522583	15.610650062561	15.9278011322021	15.8574466705322	16.1039028167725	15.6632242202759	15.3039951324463
B6EGD4	B6EGD4	Pseudouridine synthase (EC 5.4.99.-)	16.7853240966797	17.4872283935547	16.8655643463135	17.7273349761963	17.2227001190186	16.9008903503418	15.9183511734009	18.1257057189941	16.8498935699463	16.6070709228516	17.2781219482422	17.870267868042	16.5545444488525	16.655782699585	16.3233184814453	16.809642791748	17.1046199798584	17.2140922546387	16.8680992126465	17.0110530853271	17.9924736022949	17.0187873840332	17.3912944793701	17.2746696472168
B6EGD5	B6EGD5	Purine nucleoside phosphorylase	NaN	14.7039575576782	NaN	NaN	15.3606414794922	15.0120134353638	NaN	NaN	15.6005811691284	14.9139175415039	14.5271100997925	14.6634473800659	15.0820245742798	15.2181091308594	NaN	15.2821111679077	14.7176761627197	14.9052457809448	15.0272150039673	15.7231006622314	15.1590042114258	15.7194957733154	15.0385332107544	14.7225942611694
B6EGE4	B6EGE4	2,3,4,5-tetrahydropyridine-2,6-dicarboxylate N-succinyltransferase (EC 2.3.1.117) (Tetrahydrodipicolinate N-succinyltransferase) (THDP succinyltransferase) (THP succinyltransferase) (Tetrahydropicolinate succinylase)	20.3288230895996	20.5829753875732	20.1995239257813	20.1049518585205	19.7225399017334	20.3056335449219	20.9620456695557	20.7940006256104	20.5509338378906	20.3694362640381	20.6307640075684	21.0765285491943	20.517972946167	20.553279876709	20.3768711090088	19.9419193267822	20.4312477111816	20.2707061767578	20.9469947814941	20.2983798980713	20.5467014312744	20.6433277130127	20.7804470062256	20.8450603485107
B6EGE5	B6EGE5	Uncharacterized protein	17.1843719482422	17.067497253418	NaN	17.4202899932861	17.3127403259277	16.0353584289551	17.4699287414551	16.3840255737305	17.214376449585	16.3721332550049	16.2657070159912	16.1354694366455	17.0619201660156	17.1093196868896	17.0258312225342	17.0253982543945	17.3907070159912	16.8268718719482	17.6695499420166	17.5829219818115	16.8901214599609	16.9015979766846	16.8038539886475	17.1156330108643
B6EGE7	B6EGE7	HTH-type transciptional regulator, LysR-family	NaN	NaN	NaN	NaN	NaN	NaN	NaN	NaN	NaN	NaN	NaN	NaN	NaN	NaN	NaN	NaN	NaN	NaN	NaN	NaN	NaN	NaN	NaN	NaN
B6EGE9	B6EGE9	RecBCD enzyme subunit RecC (EC 3.1.11.5) (Exonuclease V subunit RecC) (ExoV subunit RecC) (Helicase/nuclease RecBCD subunit RecC)	NaN	NaN	NaN	NaN	NaN	NaN	NaN	NaN	NaN	NaN	NaN	NaN	NaN	NaN	NaN	NaN	NaN	NaN	NaN	19.0114898681641	19.3386707305908	NaN	19.3805751800537	NaN
B6EGF0	B6EGF0	RecBCD enzyme subunit RecB (EC 3.1.11.5) (Exonuclease V subunit RecB) (ExoV subunit RecB) (Helicase/nuclease RecBCD subunit RecB)	NaN	NaN	NaN	NaN	NaN	NaN	NaN	NaN	15.8382682800293	NaN	NaN	14.9923191070557	NaN	NaN	NaN	15.4251499176025	14.9471349716187	14.8397941589355	NaN	NaN	14.8608932495117	NaN	15.0736398696899	13.9577369689941
B6EGF1	B6EGF1	RecBCD enzyme subunit RecD (EC 3.1.11.5) (Exonuclease V subunit RecD) (ExoV subunit RecD) (Helicase/nuclease RecBCD subunit RecD)	NaN	NaN	NaN	NaN	NaN	NaN	NaN	NaN	NaN	NaN	NaN	NaN	NaN	NaN	NaN	NaN	NaN	NaN	NaN	NaN	NaN	NaN	NaN	NaN
B6EGF6	B6EGF6	Membrane-bound lytic murein transglycosylase A (EC 4.2.2.n1) (Murein hydrolase A)	NaN	NaN	NaN	NaN	NaN	NaN	14.7691144943237	NaN	NaN	NaN	NaN	13.0657691955566	NaN	NaN	13.0262813568115	NaN	NaN	NaN	12.9469795227051	13.4068689346313	NaN	NaN	NaN	13.0973901748657
B6EGF8	B6EGF8	SufE domain-containing protein	NaN	NaN	NaN	NaN	NaN	NaN	NaN	NaN	NaN	NaN	NaN	NaN	NaN	NaN	NaN	NaN	NaN	NaN	NaN	NaN	NaN	NaN	NaN	NaN
B6EGF9	B6EGF9	Cysteine desulfurase (EC 2.8.1.7)	NaN	14.7270698547363	16.3088188171387	16.3678073883057	NaN	16.4634761810303	15.410120010376	NaN	15.230996131897	15.0803174972534	15.2980623245239	15.5351238250732	13.0458965301514	NaN	16.3297271728516	14.5003442764282	14.9544239044189	13.3188247680664	13.9107360839844	14.2065563201904	15.3597497940063	14.6074457168579	15.3740549087524	14.956693649292
B6EGG0	B6EGG0	Glycine cleavage system transcriptional activator	NaN	14.68639087677	NaN	NaN	13.966685295105	NaN	NaN	NaN	NaN	NaN	14.473578453064	14.8014554977417	14.4208812713623	14.1176433563232	NaN	14.1090145111084	NaN	14.1987524032593	14.50754737854	NaN	13.9319381713867	NaN	14.2727756500244	14.5544691085815
B6EGG2	B6EGG2	Ribosomal RNA large subunit methyltransferase M (EC 2.1.1.186) (23S rRNA (cytidine2498-2'-O)-methyltransferase) (23S rRNA 2'-O-ribose methyltransferase RlmM)	11.6600847244263	16.963415145874	14.6575975418091	NaN	15.1147184371948	12.2059154510498	13.0769662857056	NaN	15.0056686401367	12.1962642669678	15.3965711593628	16.7404403686523	15.012843132019	13.1019096374512	NaN	14.2493352890015	14.0182867050171	16.0141735076904	14.400279045105	15.9066324234009	16.8580532073975	13.594557762146	16.0978260040283	15.317271232605
B6EGG3	B6EGG3	Flap endonuclease Xni (FEN) (EC 3.1.-.-)	NaN	NaN	NaN	NaN	NaN	11.9205760955811	NaN	NaN	NaN	NaN	11.9168872833252	11.5648164749146	NaN	NaN	11.9127397537231	NaN	11.3946237564087	NaN	11.6886434555054	NaN	11.8359718322754	NaN	NaN	12.4683437347412
B6EGG4	B6EGG4	AMP nucleosidase (EC 3.2.2.4)	15.4409017562866	15.6200475692749	17.0579071044922	16.4218673706055	15.8881959915161	17.363073348999	14.2363128662109	16.1293830871582	16.7385940551758	14.8397941589355	15.2999591827393	15.4740228652954	16.1365699768066	16.1489143371582	15.910267829895	15.7937307357788	15.7212057113647	15.8150329589844	15.8961429595947	15.8849573135376	16.0641536712646	15.4034452438354	15.5162229537964	15.779411315918
B6EGG7	B6EGG7	NADPH-dependent 7-cyano-7-deazaguanine reductase (EC 1.7.1.13) (7-cyano-7-carbaguanine reductase) (NADPH-dependent nitrile oxidoreductase) (PreQ(0) reductase)	NaN	14.0824813842773	NaN	NaN	12.9921064376831	NaN	NaN	NaN	NaN	NaN	13.7847366333008	14.4781379699707	13.4466953277588	12.4926290512085	NaN	NaN	NaN	14.2103672027588	13.0742588043213	12.8866300582886	14.2644424438477	NaN	13.2108993530273	13.2071056365967
B6EGG8	B6EGG8	Protein Syd	NaN	13.6494808197021	13.5212326049805	NaN	13.5935077667236	13.810170173645	NaN	NaN	NaN	NaN	13.1815252304077	13.6099863052368	12.8899602890015	13.1509847640991	NaN	14.154185295105	13.6377573013306	12.9300909042358	12.7464513778687	14.143702507019	13.7411508560181	13.5768384933472	14.2979192733765	13.6340169906616
B6EGG9	B6EGG9	Uncharacterized protein	12.789737701416	15.7586660385132	15.4952926635742	NaN	15.8963327407837	NaN	NaN	NaN	14.0574836730957	NaN	15.6789026260376	15.225471496582	15.6135883331299	NaN	12.4661016464233	15.170355796814	14.3210821151733	15.8895273208618	14.7946186065674	16.0713787078857	16.1783142089844	14.5996809005737	15.8300447463989	15.2637825012207
B6EGH0	B6EGH0	UPF0178 protein VSAL_I0701	NaN	NaN	13.5170545578003	NaN	NaN	14.0450773239136	14.3002815246582	NaN	13.6060581207275	NaN	NaN	13.3474826812744	NaN	NaN	NaN	NaN	NaN	NaN	NaN	NaN	12.6952934265137	NaN	12.300952911377	12.9864110946655
B6EGH1	B6EGH1	Endonuclease III (EC 4.2.99.18) (DNA-(apurinic or apyrimidinic site) lyase)	NaN	NaN	NaN	NaN	NaN	NaN	NaN	NaN	NaN	NaN	NaN	NaN	NaN	NaN	NaN	NaN	NaN	NaN	NaN	NaN	NaN	NaN	NaN	NaN
B6EGH3	B6EGH3	Ion-translocating oxidoreductase complex subunit G (EC 7.-.-.-) (Rnf electron transport complex subunit G)	NaN	12.5861825942993	NaN	NaN	NaN	NaN	NaN	NaN	NaN	NaN	12.6001214981079	NaN	12.4634733200073	12.9127960205078	NaN	13.4931049346924	13.7344980239868	13.7114515304565	13.6805791854858	12.8229093551636	12.7219533920288	NaN	12.7184257507324	14.0567226409912
B6EGH4	B6EGH4	Ion-translocating oxidoreductase complex subunit D (EC 7.-.-.-) (Rnf electron transport complex subunit D)	NaN	NaN	NaN	NaN	NaN	NaN	NaN	NaN	NaN	NaN	NaN	NaN	NaN	NaN	NaN	NaN	NaN	NaN	NaN	NaN	NaN	NaN	NaN	NaN
B6EGH5	B6EGH5	Ion-translocating oxidoreductase complex subunit C (EC 7.-.-.-) (Rnf electron transport complex subunit C)	NaN	15.0465269088745	15.7694501876831	NaN	16.7675895690918	15.9669332504272	15.2503356933594	16.942720413208	16.5531044006348	15.9909906387329	15.9399003982544	15.9860639572144	15.0647850036621	15.2105569839478	15.5885095596313	16.5797424316406	15.914571762085	15.5961313247681	15.7512826919556	16.2588233947754	15.5614366531372	15.7342071533203	16.6459674835205	16.0559597015381
B6EGH6	B6EGH6	Ion-translocating oxidoreductase complex subunit B (EC 7.-.-.-) (Rnf electron transport complex subunit B)	NaN	NaN	NaN	NaN	NaN	NaN	NaN	NaN	NaN	NaN	NaN	NaN	NaN	NaN	NaN	NaN	NaN	NaN	NaN	NaN	NaN	NaN	NaN	NaN
B6EGI2	B6EGI2	GTP 3',8-cyclase (EC 4.1.99.22) (Molybdenum cofactor biosynthesis protein A)	NaN	NaN	NaN	NaN	NaN	NaN	NaN	NaN	NaN	NaN	NaN	NaN	NaN	NaN	NaN	13.8273429870605	NaN	NaN	NaN	14.1980609893799	NaN	NaN	NaN	NaN
B6EGI3	B6EGI3	Cyclic pyranopterin monophosphate synthase (EC 4.6.1.17) (Molybdenum cofactor biosynthesis protein C)	18.7566547393799	17.9361782073975	18.115327835083	17.936580657959	18.2761707305908	17.55299949646	20.1198425292969	16.833927154541	17.4044094085693	18.2444190979004	17.9469528198242	17.3793277740479	18.6895484924316	18.7859954833984	19.002067565918	18.2848243713379	18.6290225982666	17.9438648223877	18.4474620819092	18.215087890625	17.7825126647949	18.4387187957764	17.6243534088135	18.2126197814941
B6EGI4	B6EGI4	Molybdopterin-converting factor subunit 1	NaN	NaN	NaN	NaN	13.5942077636719	NaN	15.6648635864258	NaN	13.3874788284302	NaN	13.6688852310181	14.3636560440063	14.8743085861206	14.0617933273315	NaN	NaN	NaN	13.4845714569092	14.1985216140747	NaN	13.0618772506714	NaN	NaN	14.0196771621704
B6EGI5	B6EGI5	MPT synthase subunit 2 (EC 2.8.1.12) (Molybdenum cofactor biosynthesis protein E) (Molybdopterin synthase catalytic subunit) (Molybdopterin-converting factor large subunit) (Molybdopterin-converting factor subunit 2)	NaN	NaN	NaN	NaN	NaN	NaN	13.6488065719604	NaN	NaN	NaN	NaN	13.4479875564575	12.7471017837524	NaN	NaN	NaN	NaN	13.2072734832764	12.5720367431641	11.8488969802856	NaN	12.7958974838257	NaN	14.07213306427
B6EGI6	B6EGI6	ATP-grasp domain-containing protein	NaN	NaN	NaN	NaN	NaN	NaN	NaN	NaN	NaN	NaN	NaN	NaN	NaN	NaN	NaN	NaN	NaN	NaN	NaN	NaN	NaN	NaN	NaN	NaN
B6EGI7	B6EGI7	Membrane protein	14.7148361206055	15.9534692764282	16.2220973968506	NaN	15.7020101547241	16.0607376098633	16.1102390289307	15.2354907989502	17.022367477417	15.7326440811157	15.968599319458	15.6790952682495	16.1951026916504	15.9956350326538	14.2333202362061	16.0816707611084	15.7839698791504	16.1802787780762	16.0924682617188	15.846568107605	15.5356702804565	16.2246990203857	15.6618890762329	16.4630928039551
B6EGI8	B6EGI8	Putative lipoprotein	14.6805248260498	14.927453994751	15.8966875076294	NaN	14.9180250167847	15.5230102539063	16.5719299316406	NaN	14.7924346923828	15.1445789337158	14.1148805618286	14.1025495529175	16.1729946136475	15.4298973083496	14.3855924606323	15.0003519058228	15.0670986175537	14.7878513336182	15.4660768508911	14.6215372085571	14.4667778015137	14.9356250762939	15.1214122772217	15.1512937545776
B6EGI9	B6EGI9	tRNA U34 carboxymethyltransferase (EC 2.5.1.-)	NaN	NaN	NaN	NaN	NaN	NaN	NaN	NaN	NaN	NaN	NaN	NaN	NaN	NaN	NaN	NaN	NaN	NaN	NaN	NaN	NaN	NaN	NaN	NaN
B6EGJ1	B6EGJ1	Aspartate--tRNA ligase (EC 6.1.1.12) (Aspartyl-tRNA synthetase) (AspRS)	16.1584320068359	16.9822578430176	16.5865459442139	17.6316890716553	16.6424465179443	16.0475292205811	17.177770614624	17.5359439849854	17.8557453155518	17.0095233917236	17.2114315032959	17.745569229126	16.9795818328857	16.4303226470947	16.4320030212402	17.348970413208	17.0483589172363	17.0820236206055	17.1454944610596	17.1744575500488	17.2318210601807	17.3332424163818	17.6819515228271	17.4530620574951
B6EGJ2	B6EGJ2	Crossover junction endodeoxyribonuclease RuvC (EC 3.1.22.4) (Holliday junction nuclease RuvC) (Holliday junction resolvase RuvC)	NaN	NaN	NaN	NaN	NaN	NaN	NaN	NaN	NaN	NaN	NaN	NaN	NaN	NaN	NaN	NaN	NaN	NaN	NaN	NaN	NaN	NaN	NaN	NaN
B6EGJ3	B6EGJ3	Holliday junction ATP-dependent DNA helicase RuvA (EC 3.6.4.12)	NaN	17.4688148498535	17.1297855377197	NaN	17.2259044647217	18.0599670410156	18.5917129516602	17.7791156768799	18.4892292022705	17.7675247192383	17.0822315216064	16.9073600769043	18.0528755187988	17.8227691650391	17.2729396820068	16.7857074737549	16.8745975494385	17.7944927215576	17.6928195953369	16.9701728820801	16.6259937286377	NaN	16.7969017028809	17.5354118347168
B6EGJ4	B6EGJ4	Holliday junction ATP-dependent DNA helicase RuvB (EC 3.6.4.12)	NaN	21.2700786590576	NaN	25.2297134399414	NaN	24.8240566253662	24.641134262085	25.510778427124	24.4955806732178	20.1399612426758	24.5882358551025	24.4241275787354	NaN	NaN	20.3390846252441	23.9070148468018	24.9571723937988	21.3260822296143	NaN	24.2227306365967	21.7135162353516	24.3679962158203	21.6521530151367	21.5111827850342
B6EGJ5	B6EGJ5	Cytochrome d ubiquinol oxidase subunit I (EC 1.10.3.-)	15.0097408294678	15.2737951278687	14.5136041641235	14.3550071716309	15.4153127670288	15.0319595336914	16.6133861541748	NaN	15.1524429321289	15.6122064590454	15.5898561477661	15.2198495864868	15.1881637573242	15.7155599594116	15.4043102264404	15.5491228103638	15.862491607666	15.6778573989868	15.4763660430908	15.0956029891968	15.1009082794189	15.5384311676025	15.692533493042	15.6868009567261
B6EGJ8	B6EGJ8	Membrane protein	NaN	NaN	NaN	NaN	NaN	NaN	NaN	NaN	NaN	NaN	NaN	NaN	NaN	NaN	NaN	NaN	NaN	NaN	NaN	NaN	NaN	NaN	NaN	NaN
B6EGJ9	B6EGJ9	Acyl-CoA thioester hydrolase (EC 3.1.2.-)	15.7807188034058	14.2788848876953	15.4556484222412	NaN	NaN	14.6691617965698	16.1173992156982	NaN	15.8437490463257	15.340615272522	15.5614967346191	15.3906393051147	15.4401550292969	16.107421875	16.1508388519287	NaN	13.5573444366455	15.2959127426147	14.7184791564941	14.0630578994751	14.6318025588989	15.0191125869751	NaN	14.6453771591187
B6EGK0	B6EGK0	Tol-Pal system protein TolQ	NaN	12.389443397522	NaN	NaN	NaN	NaN	NaN	NaN	NaN	NaN	13.1658172607422	12.663402557373	13.0560617446899	NaN	NaN	NaN	NaN	NaN	13.269214630127	NaN	NaN	NaN	NaN	13.6300392150879
B6EGK1	B6EGK1	Tol-Pal system protein TolR	NaN	NaN	NaN	NaN	NaN	NaN	NaN	NaN	NaN	NaN	NaN	NaN	NaN	NaN	NaN	NaN	NaN	NaN	NaN	NaN	NaN	NaN	NaN	NaN
B6EGK2	B6EGK2	TolA protein, membrane component	NaN	NaN	NaN	NaN	NaN	NaN	NaN	NaN	NaN	NaN	NaN	NaN	NaN	NaN	NaN	NaN	NaN	NaN	NaN	NaN	NaN	NaN	NaN	NaN
B6EGK3	B6EGK3	Tol-Pal system protein TolB	14.8372831344604	16.0778179168701	15.6553354263306	13.4786434173584	16.3095474243164	14.8946752548218	13.8855056762695	NaN	14.9714984893799	14.5916395187378	15.9044466018677	15.3685750961304	16.1988086700439	15.4149494171143	14.7991800308228	15.8793678283691	15.7998638153076	16.0343685150146	15.8232183456421	16.1099319458008	15.7611093521118	15.5255212783813	15.7426252365112	15.7737827301025
B6EGK4	B6EGK4	Peptidoglycan-associated protein	22.4411373138428	22.0255680084229	22.3773746490479	22.864782333374	22.477783203125	22.4897880554199	22.0479335784912	22.2896556854248	21.7232570648193	22.4656295776367	22.3432388305664	21.8398056030273	21.7820472717285	21.7115421295166	22.3503513336182	22.2215213775635	22.307746887207	21.6077461242676	21.6459674835205	21.5759792327881	21.6841888427734	22.2677383422852	21.7507877349854	21.8354549407959
B6EGK5	B6EGK5	Cell division coordinator CpoB	14.9445743560791	13.644757270813	15.4377517700195	14.7278671264648	14.3855257034302	15.6041193008423	16.9580993652344	16.2029457092285	16.0385971069336	15.2112417221069	13.8419570922852	14.362491607666	14.6035680770874	14.8608446121216	16.0316143035889	14.2230215072632	14.9639348983765	13.6512756347656	14.7778205871582	13.854284286499	14.2804079055786	14.9678115844727	13.9308300018311	14.0489130020142
B6EGK6	B6EGK6	Quinolinate synthase A (EC 2.5.1.72)	18.6827754974365	17.4832954406738	18.7927780151367	19.2793483734131	18.3018436431885	18.6488132476807	20.0880947113037	20.2032337188721	18.5883846282959	18.4866771697998	17.6793422698975	17.4821147918701	17.6472339630127	18.6276340484619	18.3701171875	18.6423759460449	18.3829612731934	17.5813770294189	17.4178199768066	18.0371398925781	17.8286075592041	17.7504844665527	17.680305480957	17.3939762115479
B6EGL3	B6EGL3	Uncharacterized protein	NaN	NaN	NaN	NaN	NaN	NaN	NaN	NaN	NaN	NaN	11.7629632949829	13.4146852493286	12.5846099853516	NaN	NaN	NaN	NaN	12.5189971923828	NaN	NaN	NaN	NaN	NaN	13.5436363220215
B6EGL6	B6EGL6	Transposase	NaN	13.2429065704346	NaN	NaN	NaN	NaN	NaN	NaN	NaN	NaN	13.2683372497559	12.7606163024902	13.2723531723022	13.5484609603882	NaN	12.7125272750854	12.8127183914185	13.2375688552856	13.8956699371338	12.5714445114136	12.1992740631104	12.9971971511841	12.8368396759033	13.6865005493164
B6EGL9	B6EGL9	GTPase HflX (GTP-binding protein HflX)	NaN	NaN	NaN	NaN	NaN	NaN	NaN	NaN	NaN	NaN	NaN	14.2359390258789	NaN	NaN	NaN	14.4344329833984	NaN	14.052227973938	14.0531625747681	NaN	14.176251411438	14.1749258041382	14.4744033813477	14.4688148498535
B6EGM0	B6EGM0	Putative acetyltransferase	NaN	14.5237455368042	NaN	NaN	NaN	NaN	NaN	NaN	NaN	NaN	NaN	14.5425481796265	NaN	NaN	NaN	14.7639389038086	NaN	NaN	NaN	15.3374128341675	NaN	NaN	NaN	13.9787101745605
B6EGM2	B6EGM2	Uncharacterized protein	NaN	NaN	NaN	NaN	NaN	NaN	14.4369068145752	NaN	NaN	14.346583366394	NaN	NaN	13.7919769287109	NaN	NaN	NaN	14.0553674697876	NaN	NaN	NaN	NaN	14.3072004318237	NaN	NaN
B6EGM6	B6EGM6	Putative membrane protein, putative phage protein	NaN	15.1015653610229	14.9425144195557	NaN	15.7962169647217	NaN	NaN	NaN	NaN	NaN	NaN	14.9281015396118	15.2095680236816	NaN	NaN	14.4636516571045	NaN	14.6625566482544	14.0733880996704	15.3471364974976	15.5454473495483	14.7442035675049	15.7607975006104	14.8085117340088
B6EGN7	B6EGN7	Molybdopterin molybdenumtransferase (EC 2.10.1.1)	12.7801094055176	13.5218458175659	14.8869829177856	14.7419404983521	14.6603298187256	14.1930637359619	12.3834342956543	NaN	15.3396415710449	NaN	13.6150550842285	15.1124801635742	NaN	13.4889698028564	14.2749605178833	14.6109666824341	13.5990991592407	14.3394327163696	12.8584280014038	14.143702507019	14.1242017745972	13.5801410675049	14.471230506897	13.7451486587524
B6EGN8	B6EGN8	GTP cyclohydrolase 1 (EC 3.5.4.16) (GTP cyclohydrolase I) (GTP-CH-I)	18.9660091400146	18.1684474945068	18.1117172241211	18.6255302429199	18.4529819488525	18.3231163024902	18.7564582824707	19.1448726654053	17.9105834960938	18.7140102386475	18.228630065918	17.9911460876465	18.9216079711914	19.2266330718994	19.0036602020264	18.5879459381104	18.7054290771484	18.2468795776367	18.6668834686279	18.4483509063721	18.0797348022461	18.7256717681885	17.77223777771	18.1612300872803
B6EGP0	B6EGP0	Type II secretion system core protein G	NaN	NaN	NaN	NaN	NaN	NaN	NaN	NaN	NaN	NaN	NaN	NaN	NaN	NaN	NaN	NaN	NaN	NaN	NaN	NaN	NaN	NaN	NaN	NaN
B6EGP2	B6EGP2	Type II secretion system protein E (T2SS protein E) (Type II traffic warden ATPase)	NaN	NaN	NaN	NaN	NaN	NaN	NaN	NaN	NaN	NaN	NaN	NaN	NaN	NaN	NaN	NaN	NaN	NaN	NaN	NaN	NaN	NaN	NaN	NaN
B6EGP4	B6EGP4	General secretion pathway protein C	NaN	NaN	NaN	NaN	NaN	NaN	NaN	NaN	NaN	NaN	NaN	NaN	NaN	NaN	NaN	NaN	NaN	NaN	NaN	NaN	NaN	NaN	NaN	NaN
B6EGP5	B6EGP5	Heat shock protein 15	NaN	14.8752689361572	NaN	15.3551445007324	14.2227945327759	14.9307374954224	NaN	15.773756980896	NaN	NaN	14.1893615722656	14.8848857879639	15.0203723907471	14.9376955032349	NaN	13.3060617446899	14.1085243225098	14.9304599761963	15.1668300628662	13.7290897369385	14.1316156387329	13.4843196868896	13.9567394256592	14.305064201355
B6EGP6	B6EGP6	33 kDa chaperonin (Heat shock protein 33 homolog) (HSP33)	15.791392326355	16.3264465332031	16.5918445587158	15.7850952148438	16.433650970459	16.846960067749	16.7094078063965	15.5223665237427	16.6667785644531	17.1522445678711	16.7479305267334	17.5564460754395	16.3957843780518	16.1966209411621	16.1092395782471	16.1820068359375	15.6294984817505	16.6428699493408	16.5156230926514	15.501992225647	15.9039287567139	17.0234508514404	16.9142684936523	16.9146194458008
B6EGP7	B6EGP7	Phosphoenolpyruvate carboxykinase (ATP) (PCK) (PEP carboxykinase) (PEPCK) (EC 4.1.1.49)	18.3500938415527	20.298828125	19.9719696044922	18.4349384307861	18.8719825744629	18.3738174438477	18.2999229431152	17.7750701904297	19.4681987762451	18.5102462768555	19.9213180541992	20.1318225860596	18.8325386047363	18.7891826629639	18.0097408294678	18.2958946228027	18.5506725311279	19.6308174133301	18.6906051635742	19.4655704498291	20.487678527832	19.0230445861816	19.644401550293	19.1266384124756
B6EGP9	B6EGP9	Putative signaling protein	NaN	NaN	NaN	NaN	NaN	14.0018482208252	NaN	NaN	NaN	NaN	NaN	13.3181190490723	NaN	NaN	NaN	NaN	NaN	NaN	NaN	NaN	12.7346038818359	NaN	NaN	NaN
B6EGQ1	B6EGQ1	Uncharacterized protein	13.4749736785889	14.3731374740601	NaN	14.9111576080322	13.7852478027344	14.1939868927002	17.0303649902344	15.4907884597778	14.517484664917	14.5971212387085	15.7124195098877	15.5829648971558	14.8117256164551	15.8233919143677	16.4248218536377	14.1868877410889	15.6504068374634	14.4141569137573	15.5040426254272	14.2611398696899	14.8896465301514	14.1739892959595	14.7416772842407	15.0079030990601
B6EGQ6	B6EGQ6	D-aminoacyl-tRNA deacylase (DTD) (EC 3.1.1.96) (Gly-tRNA(Ala) deacylase)	NaN	NaN	NaN	NaN	NaN	NaN	NaN	NaN	NaN	NaN	NaN	NaN	NaN	NaN	NaN	NaN	NaN	NaN	NaN	NaN	NaN	NaN	NaN	NaN
B6EGQ8	B6EGQ8	50S ribosomal subunit assembly factor BipA (EC 3.6.5.-) (GTP-binding protein BipA)	17.8090152740479	18.6009216308594	18.1579284667969	17.270112991333	18.4300441741943	17.3356876373291	18.4779720306396	17.0957889556885	18.5813407897949	18.5465335845947	18.5931720733643	19.1770153045654	18.6802368164063	18.4227142333984	18.4655113220215	17.9978294372559	17.7161903381348	18.7452735900879	18.9213466644287	18.1544723510742	18.3044319152832	18.6293430328369	18.6313343048096	18.8472957611084
B6EGQ9	B6EGQ9	Glutamine synthetase (EC 6.3.1.2)	21.3445663452148	20.5422687530518	20.695915222168	20.6313858032227	20.8656692504883	20.4965801239014	22.2315464019775	21.3429412841797	20.5749626159668	21.052583694458	20.7553176879883	20.2118129730225	20.9761028289795	21.7800464630127	21.1400241851807	20.9700756072998	21.4575881958008	20.7064075469971	20.9865550994873	20.629430770874	20.3757057189941	20.7581672668457	20.0505924224854	20.507848739624
B6EQW0;B6EQP7;B6EQM1;B6ENS9;B6EM28;B6ELE3;B6EK28;B6EJ09;B6EIV2;B6EI61;B6EHG8;B6EGR2;B6EGN5;B6EQ56;B6EJ22;B6EQL4	B6EQW0;B6EQP7;B6EQM1;B6ENS9;B6EM28;B6ELE3;B6EK28;B6EJ09;B6EIV2;B6EI61;B6EHG8;B6EGR2;B6EGN5;B6EQ56;B6EJ22;B6EQL4	Transposase	NaN	14.3419361114502	12.3124856948853	NaN	13.2815532684326	13.6531810760498	13.6285591125488	15.194372177124	NaN	NaN	13.8623466491699	14.6769485473633	14.2221155166626	14.4726276397705	NaN	14.7449388504028	14.6450395584106	14.5455675125122	14.324743270874	14.468560218811	14.0377187728882	12.4604043960571	14.3316869735718	14.6987047195435
B6EGR3	B6EGR3	HTH-type transcriptional regulator, AsnC-family	14.7582235336304	13.7433614730835	NaN	NaN	13.5244188308716	13.5034532546997	15.4948558807373	NaN	NaN	NaN	14.0098285675049	13.7166051864624	14.321364402771	14.7166585922241	14.5918731689453	13.908392906189	14.2129526138306	14.2649555206299	14.3545246124268	14.221284866333	13.7540521621704	14.2015113830566	13.7645606994629	14.0500183105469
B6EGR4	B6EGR4	Ribosomal RNA small subunit methyltransferase J (EC 2.1.1.242) (16S rRNA m2G1516 methyltransferase) (rRNA (guanine-N(2)-)-methyltransferase)	NaN	15.3095474243164	NaN	NaN	14.5521287918091	14.9478197097778	NaN	NaN	NaN	NaN	14.9464492797852	15.3017101287842	14.8392534255981	NaN	NaN	13.961540222168	13.2719879150391	14.8663129806519	14.3855924606323	15.2987432479858	15.5468645095825	NaN	15.2729578018188	14.7318496704102
B6EGR5	B6EGR5	Universal stress protein	16.61741065979	16.7814884185791	16.5494232177734	17.1179676055908	16.9637546539307	16.8416862487793	15.6799468994141	15.9336442947388	15.3911094665527	16.9446659088135	17.0003089904785	17.1971015930176	16.4647846221924	16.8616924285889	16.3419189453125	17.5038566589355	17.7853889465332	16.6064052581787	16.7988014221191	16.8737564086914	16.9995384216309	17.5867366790771	17.7261390686035	17.5219841003418
B6EGR6	B6EGR6	Ferritin (EC 1.16.3.2)	19.6932792663574	18.7963619232178	19.1309928894043	19.0062389373779	19.3131618499756	19.0760841369629	22.3720951080322	19.978967666626	20.4820747375488	19.931568145752	19.4665260314941	19.2374572753906	19.303316116333	19.5760707855225	20.1061019897461	18.497127532959	18.6491641998291	19.1701107025146	19.4086246490479	18.5867004394531	18.9864311218262	19.4204330444336	18.6026992797852	18.8434066772461
B6EGR8	B6EGR8	Putative FAD dependent oxidoreductase	13.0981636047363	16.4573650360107	16.938591003418	14.1253328323364	16.2353973388672	15.4064378738403	14.0779008865356	NaN	17.1065635681152	14.1282358169556	16.5138359069824	16.3685741424561	16.3083572387695	13.9496440887451	NaN	15.3556604385376	14.33971118927	16.7476692199707	15.0904016494751	16.9918098449707	16.4598789215088	14.6925067901611	16.3880176544189	15.876612663269
B6EGS4	B6EGS4	Putative lipoprotein	NaN	NaN	NaN	NaN	NaN	NaN	NaN	NaN	NaN	NaN	NaN	NaN	NaN	NaN	NaN	NaN	NaN	NaN	NaN	NaN	NaN	NaN	NaN	NaN
B6EGS5	B6EGS5	2-dehydro-3-deoxy-phosphogluconate aldolase (EC 4.1.2.14)	18.237154006958	17.4467754364014	18.1300888061523	17.7204723358154	18.0065116882324	17.5015258789063	18.3706703186035	16.7967739105225	16.5872936248779	17.9141521453857	17.4869136810303	16.7167930603027	17.3967380523682	18.2413501739502	18.015905380249	17.8215866088867	18.0532474517822	17.2655410766602	17.2918548583984	17.5569705963135	17.5175304412842	17.9571361541748	17.4643535614014	17.2346305847168
B6EGS9	B6EGS9	Small heat shock protein	13.6987047195435	12.8029003143311	NaN	NaN	13.6043214797974	NaN	NaN	NaN	NaN	NaN	12.5966787338257	NaN	13.1902875900269	14.109748840332	NaN	13.4951057434082	13.0926418304443	12.6081857681274	13.637077331543	12.9936456680298	12.7893095016479	13.5471353530884	13.3124580383301	13.1105155944824
B6EGT1	B6EGT1	Valine--pyruvate aminotransferase (Alanine--valine transaminase) (EC 2.6.1.66)	NaN	NaN	NaN	NaN	NaN	13.7889223098755	NaN	NaN	NaN	NaN	13.8606986999512	13.631404876709	NaN	NaN	NaN	NaN	NaN	NaN	13.6001453399658	NaN	NaN	13.5860185623169	NaN	13.7188539505005
B6EGT2	B6EGT2	Glycine--tRNA ligase alpha subunit (EC 6.1.1.14) (Glycyl-tRNA synthetase alpha subunit) (GlyRS)	NaN	14.6811285018921	NaN	NaN	13.9813890457153	NaN	NaN	NaN	NaN	NaN	14.4264612197876	14.8626375198364	14.35693359375	14.4347581863403	NaN	14.5400676727295	14.1330623626709	14.3316164016724	14.8439207077026	14.0587530136108	14.2088441848755	14.1764068603516	14.8544301986694	14.7844305038452
B6EGT3	B6EGT3	Glycine--tRNA ligase beta subunit (EC 6.1.1.14) (Glycyl-tRNA synthetase beta subunit) (GlyRS)	13.8293266296387	15.0367746353149	15.7761507034302	16.0161113739014	14.9282875061035	16.0516757965088	15.0594711303711	15.7270164489746	16.3441219329834	15.7325115203857	15.2415733337402	16.2281055450439	14.9947957992554	14.498911857605	15.0342826843262	15.3875799179077	15.2333946228027	15.0315723419189	15.2691268920898	15.3500070571899	15.7799501419067	15.3067026138306	16.0383186340332	15.5928077697754
B6EGT4	B6EGT4	Alpha-amylase (EC 3.2.1.1)	NaN	NaN	NaN	NaN	NaN	NaN	NaN	NaN	NaN	NaN	NaN	NaN	NaN	NaN	NaN	NaN	NaN	NaN	NaN	NaN	NaN	NaN	NaN	NaN
B6EGT6	B6EGT6	Sulfur carrier protein TusA	15.376091003418	NaN	NaN	NaN	14.8708944320679	14.8139820098877	17.8691844940186	NaN	15.8258533477783	16.3933906555176	14.7124729156494	15.4369716644287	14.845440864563	16.4490528106689	16.480884552002	15.7050113677979	14.7082757949829	14.3401279449463	15.0410604476929	15.170316696167	15.0906496047974	15.689151763916	14.0598516464233	14.9374198913574
B6EGU0	B6EGU0	Putative zinc-binding alcohol dehydrogenase	13.033595085144	16.6463890075684	15.0942430496216	NaN	15.5448436737061	12.5772867202759	13.5643873214722	NaN	15.3036022186279	13.2901630401611	15.6311197280884	16.5588684082031	15.810622215271	12.9939470291138	12.0308399200439	14.5684909820557	14.2783765792847	16.2226448059082	15.0368604660034	16.5919895172119	16.4183464050293	12.8895225524902	16.3722190856934	16.2681770324707
B6EGU1	B6EGU1	3-ketoacyl-CoA thiolase (EC 2.3.1.16) (Acetyl-CoA acyltransferase) (Beta-ketothiolase) (Fatty acid oxidation complex subunit beta)	17.5337409973145	16.7750701904297	16.6630306243896	17.236499786377	17.1009292602539	17.4248065948486	18.5826644897461	16.9703979492188	17.1412086486816	16.958438873291	16.2607536315918	16.7017116546631	16.9591197967529	16.0923862457275	16.6489200592041	17.6715545654297	16.0398406982422	17.4788017272949	17.5441188812256	17.4112129211426	16.9005374908447	17.5233631134033	16.8379974365234	17.1996917724609
B6EGU2	B6EGU2	Fatty acid oxidation complex subunit alpha [Includes: Enoyl-CoA hydratase/Delta(3)-cis-Delta(2)-trans-enoyl-CoA isomerase/3-hydroxybutyryl-CoA epimerase (EC 4.2.1.17) (EC 5.1.2.3) (EC 5.3.3.8); 3-hydroxyacyl-CoA dehydrogenase (EC 1.1.1.35)]	16.6162624359131	15.7459373474121	16.8962860107422	17.9367523193359	16.4815311431885	17.6625423431396	17.7348957061768	17.7803993225098	16.9829273223877	17.1414089202881	15.8610143661499	15.8092908859253	15.9298133850098	14.6593828201294	17.1550159454346	16.6004791259766	15.3985433578491	16.1362705230713	16.426362991333	16.3843955993652	16.2834320068359	16.5447235107422	16.3317737579346	16.3064002990723
B6EGU5	B6EGU5	Protoporphyrinogen IX dehydrogenase [quinone] (EC 1.3.5.3) (Protoporphyrinogen IX dehydrogenase [menaquinone]) (Protoporphyrinogen IX dehydrogenase [ubiquinone]) (Protoporphyrinogen oxidase) (PPO)	NaN	12.3867244720459	NaN	14.0617933273315	NaN	15.3824214935303	14.6874847412109	15.9290733337402	14.6013069152832	14.2094535827637	14.0360879898071	14.1822395324707	NaN	NaN	13.6745233535767	12.8387308120728	14.3945970535278	12.8739633560181	13.5600938796997	12.5379467010498	13.3571395874023	14.0677700042725	13.8125782012939	13.5974702835083
B6EGU7	B6EGU7	Zn-dependent peptidase	NaN	14.1173992156982	15.4896602630615	NaN	15.6234817504883	13.7338628768921	17.4402198791504	15.5700340270996	16.4599285125732	16.548791885376	15.7078170776367	15.0469532012939	15.3692569732666	15.4913835525513	16.0880641937256	16.3420219421387	15.6094388961792	15.7292490005493	15.602089881897	15.8378744125366	15.5454168319702	16.2206993103027	15.4215717315674	15.5648040771484
B6EGV0	B6EGV0	Universal stress protein	15.2955179214478	16.0111618041992	13.9121408462524	NaN	15.1746912002563	13.3598871231079	17.02734375	NaN	14.7436246871948	14.7020101547241	15.3192491531372	15.3210821151733	15.8744049072266	16.3374137878418	15.42662525177	15.2416477203369	15.587513923645	15.5228271484375	16.0716724395752	15.1562805175781	14.9638891220093	15.2687978744507	14.8140316009521	15.5830535888672
B6EGV8	B6EGV8	Putative metallopeptidase	NaN	NaN	NaN	NaN	NaN	NaN	NaN	NaN	NaN	NaN	NaN	NaN	13.1840381622314	NaN	NaN	NaN	NaN	NaN	NaN	13.9004898071289	13.8399906158447	NaN	NaN	13.0710601806641
B6EGW0	B6EGW0	Uncharacterized protein	NaN	NaN	NaN	NaN	NaN	15.4788331985474	14.4754800796509	NaN	NaN	NaN	NaN	NaN	NaN	14.7866268157959	NaN	16.2617282867432	NaN	15.0139331817627	NaN	15.0485715866089	14.7954816818237	NaN	NaN	15.6481332778931
B6EGW5	B6EGW5	Phosphotransferase system (PTS) component IIA (EC 2.7.1.69)	17.2977752685547	16.2975616455078	16.4708023071289	17.5143756866455	16.6507434844971	17.9803619384766	18.2605895996094	18.5372333526611	17.304386138916	18.0249118804932	17.271390914917	16.9844856262207	17.0281009674072	17.3585319519043	17.8873271942139	16.9976654052734	17.5916385650635	16.3922176361084	17.237621307373	17.2337875366211	17.9304141998291	17.548038482666	16.7044162750244	17.2515563964844
B6EGW6	B6EGW6	HTH-type transcriptional regulator, LacI family	NaN	NaN	NaN	NaN	NaN	NaN	NaN	NaN	NaN	NaN	NaN	NaN	NaN	NaN	NaN	NaN	NaN	NaN	NaN	NaN	NaN	NaN	NaN	NaN
B6EGW7	B6EGW7	Maltoporin (Outer membrane protein S)	NaN	NaN	NaN	NaN	NaN	NaN	NaN	NaN	NaN	NaN	NaN	NaN	NaN	NaN	NaN	NaN	NaN	NaN	NaN	NaN	NaN	NaN	NaN	NaN
B6EGW9	B6EGW9	Uncharacterized protein	NaN	NaN	NaN	NaN	NaN	NaN	NaN	NaN	NaN	NaN	NaN	NaN	NaN	NaN	NaN	14.9340591430664	NaN	NaN	NaN	NaN	16.2870807647705	NaN	15.9290037155151	15.8446321487427
B6EGX1	B6EGX1	tRNA pseudouridine synthase C (EC 5.4.99.-)	13.8979396820068	13.2625207901001	NaN	NaN	14.7639389038086	NaN	15.2285556793213	NaN	NaN	NaN	14.0260915756226	13.0822658538818	14.3448505401611	14.1197519302368	14.6908168792725	14.2525177001953	14.1752376556396	13.787392616272	13.7312126159668	14.1671047210693	14.0694494247437	14.0520582199097	13.6548595428467	13.7764329910278
B6EGX2	B6EGX2	Inositol-1-monophosphatase (EC 3.1.3.25)	20.0332183837891	19.497673034668	19.3547058105469	19.5814685821533	19.8468208312988	19.5637989044189	20.9172878265381	19.2634105682373	19.2949085235596	19.933874130249	19.3857860565186	19.0951194763184	19.8107719421387	20.0520534515381	20.1803455352783	19.4925384521484	19.9124565124512	19.4348564147949	19.9165000915527	19.5971260070801	19.3823070526123	19.7275352478027	19.3241939544678	19.4175510406494
B6EGX3	B6EGX3	tRNA (cytidine/uridine-2'-O-)-methyltransferase TrmJ (EC 2.1.1.200) (tRNA (cytidine(32)/uridine(32)-2'-O)-methyltransferase) (tRNA Cm32/Um32 methyltransferase)	14.863073348999	15.8725786209106	13.9813890457153	14.9660997390747	15.4613199234009	14.4723100662231	15.3298664093018	NaN	15.3173418045044	14.7366132736206	15.7840728759766	16.6255664825439	15.8251323699951	16.1293239593506	13.920352935791	16.4117088317871	16.2737407684326	16.3725929260254	16.4369564056396	16.286792755127	16.055685043335	15.8926372528076	16.5364894866943	16.8475704193115
B6EGX4	B6EGX4	HTH-type transcriptional regulator IscR	15.0578651428223	14.8731079101563	15.8556957244873	15.2428760528564	15.4200592041016	16.3853569030762	17.0011882781982	15.4657258987427	15.8415155410767	16.4017295837402	15.5868396759033	16.0100688934326	15.1963720321655	14.880970954895	16.3809013366699	15.2837038040161	15.122989654541	14.9556951522827	15.4274110794067	15.2481498718262	15.6418542861938	15.8514804840088	15.6945753097534	15.6101884841919
B6EGX5	B6EGX5	Cysteine desulfurase IscS (EC 2.8.1.7)	18.151948928833	18.5797576904297	17.8780155181885	17.7466201782227	17.9101161956787	18.0699119567871	18.5388641357422	17.401496887207	17.9925289154053	18.1595554351807	18.3816108703613	18.553674697876	18.2889289855957	18.025074005127	18.1096267700195	18.0270748138428	17.754861831665	18.3482360839844	18.2604503631592	18.0486259460449	18.1156330108643	18.150411605835	18.5074996948242	18.5098991394043
B6EGX6	B6EGX6	Iron-sulfur cluster assembly scaffold protein IscU	20.6319198608398	19.6073303222656	19.4480876922607	19.48899269104	19.4568958282471	19.1303901672363	19.6944198608398	19.4850082397461	18.9786319732666	20.1938819885254	19.7427272796631	19.0466022491455	19.7718982696533	20.4886608123779	20.3890056610107	19.7598266601563	19.8071594238281	19.4520168304443	20.3710327148438	19.648323059082	19.4774188995361	19.94606590271	18.9591751098633	19.395149230957
B6EGX7	B6EGX7	Iron-binding protein IscA (Iron-sulfur cluster assembly protein)	18.0602321624756	17.8992977142334	16.7204036712646	17.0768146514893	17.7360191345215	17.6221370697021	17.4187259674072	16.5267429351807	16.9376735687256	17.6146087646484	17.6068248748779	17.7457008361816	18.4327793121338	18.2859077453613	18.034294128418	17.982536315918	18.2136650085449	17.8090763092041	17.9332981109619	17.9066562652588	17.6237106323242	17.8166580200195	17.5566711425781	17.7308540344238
B6EGX8	B6EGX8	Co-chaperone protein HscB homolog	17.1289806365967	15.5352754592896	17.1355094909668	18.3786926269531	16.6397647857666	18.2064323425293	17.5904693603516	18.7726879119873	15.7289571762085	16.4172267913818	15.3822183609009	15.7418088912964	16.9246273040771	17.4591598510742	15.8318271636963	16.6964244842529	16.6277046203613	15.7659597396851	15.69411277771	16.5071601867676	16.216157913208	16.2535514831543	15.6610822677612	15.5297966003418
B6EGX9	B6EGX9	Chaperone protein HscA homolog	NaN	12.8848571777344	NaN	NaN	NaN	NaN	NaN	NaN	NaN	NaN	12.9199247360229	13.5757751464844	13.1862382888794	NaN	NaN	13.1962947845459	12.7051572799683	12.9022436141968	13.6250238418579	13.4853258132935	13.8693046569824	13.4035444259644	14.1830148696899	13.6371908187866
B6EGY0	B6EGY0	2Fe-2S ferredoxin	20.2761707305908	19.6277408599854	19.5239372253418	19.340389251709	19.4653701782227	19.7855644226074	20.240161895752	20.5120029449463	20.1224994659424	20.0719547271729	19.5269775390625	19.4385967254639	20.0122261047363	20.794397354126	20.2205772399902	19.439733505249	19.4773387908936	19.3947925567627	20.0830383300781	19.3505458831787	19.1998596191406	19.9453525543213	18.5268039703369	19.2697925567627
B6EGY2	B6EGY2	Peptidase B (Aminopeptidase B) (EC 3.4.11.23)	14.5683717727661	16.8015823364258	14.1575050354004	NaN	15.6512479782104	14.7683391571045	14.8011522293091	15.4292755126953	16.1077899932861	14.2598905563354	16.2872619628906	17.1292839050293	16.0368824005127	15.839376449585	14.9794702529907	15.7137088775635	15.8244113922119	16.250280380249	16.0391330718994	16.3467388153076	17.1838874816895	15.977011680603	16.4259052276611	16.2771606445313
B6EGY3	B6EGY3	Nucleoside diphosphate kinase (NDK) (NDP kinase) (EC 2.7.4.6) (Nucleoside-2-P kinase)	17.1436023712158	18.7859306335449	17.5641345977783	16.8743572235107	17.6986637115479	15.6853513717651	NaN	NaN	15.8093156814575	16.166711807251	17.7692050933838	17.9018325805664	17.4547481536865	16.9496898651123	15.64515209198	17.1009292602539	17.3048324584961	18.1840324401855	17.3487110137939	18.1894474029541	18.7426452636719	17.0342407226563	17.8093910217285	17.4361591339111
B6EGY4	B6EGY4	Dual-specificity RNA methyltransferase RlmN (EC 2.1.1.192) (23S rRNA (adenine(2503)-C(2))-methyltransferase) (23S rRNA m2A2503 methyltransferase) (Ribosomal RNA large subunit methyltransferase N) (tRNA (adenine(37)-C(2))-methyltransferase) (tRNA m2A37 methyltransferase)	16.9087677001953	17.0681266784668	16.7029304504395	16.9051284790039	17.3383884429932	16.6383514404297	14.7899923324585	16.4959182739258	17.4321670532227	16.3197784423828	17.329568862915	17.0933151245117	17.3314933776855	17.292932510376	16.3596801757813	17.3905391693115	17.0111618041992	17.2849140167236	17.4776153564453	17.3235130310059	17.2733039855957	17.369478225708	17.3077697753906	17.3907070159912
B6EGY5	B6EGY5	Putative type 4 fimbrial biogenesis protein PilF	NaN	NaN	NaN	NaN	NaN	NaN	NaN	NaN	NaN	NaN	NaN	NaN	NaN	NaN	NaN	NaN	NaN	NaN	NaN	NaN	NaN	NaN	NaN	NaN
B6EGY6	B6EGY6	Putative membrane protein	14.1207237243652	13.8429393768311	NaN	NaN	15.3484516143799	15.1452159881592	15.3792772293091	NaN	15.5971794128418	14.9068908691406	14.0175914764404	14.3865365982056	13.4908504486084	14.096549987793	16.1128883361816	14.134105682373	13.7626934051514	14.6754608154297	14.4433317184448	14.5321731567383	14.2047243118286	15.2898025512695	14.8304653167725	15.2094917297363
B6EGY7	B6EGY7	4-hydroxy-3-methylbut-2-en-1-yl diphosphate synthase (flavodoxin) (EC 1.17.7.3) (1-hydroxy-2-methyl-2-(E)-butenyl 4-diphosphate synthase)	16.1753540039063	15.2498912811279	16.2330017089844	16.9583263397217	15.1193466186523	17.4881687164307	16.5856952667236	17.1724071502686	16.6771411895752	16.4577655792236	15.8887434005737	15.9360628128052	14.8845520019531	15.5951118469238	17.016939163208	15.6736125946045	15.8496742248535	15.2652854919434	14.7846345901489	14.8357543945313	15.5834646224976	15.4241666793823	15.5348501205444	15.1306505203247
B6EGY8	B6EGY8	Histidine--tRNA ligase (EC 6.1.1.21) (Histidyl-tRNA synthetase) (HisRS)	16.0387897491455	16.8699073791504	17.1099319458008	17.0430278778076	16.5572242736816	17.1874675750732	16.1882209777832	16.8774757385254	17.186695098877	16.4194831848145	16.4138927459717	17.332368850708	16.2690353393555	15.8565711975098	15.667028427124	17.185920715332	16.4388408660889	17.0339183807373	16.8558654785156	16.7957611083984	16.8574466705322	16.7566871643066	17.5290184020996	17.4242324829102
B6EGY9	B6EGY9	Putative outer membrane protein	16.4039440155029	16.3837718963623	16.5031433105469	15.6308641433716	16.5267124176025	16.1765441894531	15.7643795013428	NaN	16.1572875976563	16.5200977325439	16.2415733337402	16.5446014404297	16.2583999633789	16.3376922607422	16.1130504608154	16.6881141662598	16.7295932769775	16.1814441680908	16.3367328643799	16.2947463989258	16.2175788879395	16.7161235809326	16.6414585113525	16.548957824707
B6EGZ0	B6EGZ0	Outer membrane protein assembly factor BamB	15.2332077026367	15.8636293411255	15.5582714080811	13.101975440979	15.7265644073486	15.9763631820679	17.3119430541992	NaN	16.4089107513428	16.1399517059326	15.5294609069824	15.1166286468506	15.4703731536865	15.4710721969604	15.8675441741943	15.8394746780396	15.877236366272	15.4915714263916	15.7724695205688	15.7619152069092	15.7276544570923	16.1788597106934	15.6824464797974	15.6842555999756
B6EGZ1	B6EGZ1	GTPase Der (GTP-binding protein EngA)	14.5403099060059	15.7818975448608	14.1948337554932	14.3094758987427	15.0620040893555	15.1180086135864	13.550386428833	15.3308115005493	13.9370059967041	15.1561222076416	15.6960163116455	16.0181999206543	15.2628660202026	15.1096267700195	15.4548454284668	15.9141979217529	15.4492454528809	15.6591873168945	15.8123273849487	15.328709602356	15.3877143859863	15.3570022583008	16.3936748504639	16.1717433929443
B6EGZ3	B6EGZ3	Uncharacterized protein	15.375039100647	13.5524291992188	NaN	15.0738487243652	14.4386615753174	14.704119682312	14.4180498123169	NaN	NaN	14.9652881622314	14.5403699874878	13.165943145752	14.5165004730225	16.0210018157959	15.6158590316772	15.5812005996704	15.8177833557129	14.5260715484619	14.4548778533936	14.7019557952881	15.225471496582	15.3128833770752	14.3766002655029	14.9325838088989
B6EGZ4	B6EGZ4	Exodeoxyribonuclease 7 large subunit (EC 3.1.11.6) (Exodeoxyribonuclease VII large subunit) (Exonuclease VII large subunit)	NaN	NaN	NaN	NaN	NaN	NaN	NaN	NaN	NaN	NaN	NaN	NaN	NaN	NaN	NaN	NaN	NaN	NaN	NaN	NaN	NaN	NaN	NaN	NaN
B6EGZ5	B6EGZ5	Inosine-5'-monophosphate dehydrogenase (IMP dehydrogenase) (IMPD) (IMPDH) (EC 1.1.1.205)	19.7693672180176	19.7603797912598	20.8197956085205	20.1313190460205	20.1553611755371	20.5973243713379	19.8070182800293	20.8897800445557	20.8683853149414	20.4149322509766	20.1621398925781	20.0748310089111	19.9250183105469	19.6124877929688	20.0329494476318	19.8617534637451	19.5790767669678	19.5443077087402	19.814079284668	19.7430229187012	19.8989295959473	20.1094226837158	19.554386138916	19.4466152191162
B6EGZ6	B6EGZ6	GMP synthase [glutamine-hydrolyzing] (EC 6.3.5.2) (GMP synthetase) (Glutamine amidotransferase)	16.7744274139404	18.8851547241211	19.1055393218994	17.6224956512451	18.6515483856201	17.8878040313721	17.228536605835	17.9625682830811	18.7735576629639	17.7157878875732	18.7421836853027	19.2173385620117	18.3508701324463	17.1045169830322	17.5376129150391	17.7167930603027	17.2295703887939	18.6761436462402	17.8362102508545	18.3537578582764	18.696662902832	17.8079452514648	18.8993873596191	18.4535846710205
B6EGZ7	B6EGZ7	Putative ion transporter	NaN	NaN	NaN	NaN	NaN	NaN	NaN	NaN	NaN	NaN	NaN	NaN	NaN	NaN	NaN	NaN	NaN	NaN	12.9811210632324	NaN	NaN	NaN	NaN	13.181866645813
B6EGZ8	B6EGZ8	Putative DNA-binding protein	NaN	NaN	NaN	NaN	NaN	NaN	NaN	NaN	NaN	NaN	NaN	NaN	NaN	NaN	NaN	NaN	NaN	NaN	NaN	NaN	NaN	NaN	NaN	NaN
B6EH00	B6EH00	Putative endoribonuclease L-PSP	NaN	NaN	NaN	NaN	NaN	NaN	NaN	NaN	NaN	NaN	NaN	NaN	NaN	NaN	NaN	NaN	NaN	NaN	NaN	NaN	NaN	NaN	NaN	NaN
B6EH03	B6EH03	S-formylglutathione hydrolase (EC 3.1.2.12)	NaN	NaN	NaN	NaN	NaN	NaN	NaN	NaN	NaN	NaN	NaN	13.2024145126343	NaN	NaN	NaN	NaN	NaN	NaN	NaN	NaN	13.7962427139282	NaN	NaN	11.6508274078369
B6EH04	B6EH04	S-(hydroxymethyl)glutathione dehydrogenase (EC 1.1.1.284)	15.6328248977661	16.4247894287109	15.8537721633911	15.5392198562622	16.0715255737305	15.5715160369873	16.5497398376465	15.0014524459839	16.3624057769775	14.9740114212036	15.7947454452515	16.6698265075684	15.9133806228638	15.4460496902466	15.0113582611084	16.5759963989258	15.1520071029663	15.9333906173706	15.8322715759277	16.4781532287598	16.6881141662598	15.6760950088501	16.4879493713379	15.762978553772
B6EH05	B6EH05	HTH-type transcriptional regulator, LysR-family	NaN	14.1474437713623	14.8953857421875	NaN	13.223217010498	NaN	NaN	NaN	14.9795141220093	NaN	13.9947071075439	14.1093406677246	14.4314975738525	NaN	NaN	NaN	NaN	14.2032718658447	13.9138240814209	14.2554712295532	14.6855697631836	NaN	13.7009811401367	13.6346979141235
B6EH08	B6EH08	Phosphoribosylformylglycinamidine synthase (FGAM synthase) (FGAMS) (EC 6.3.5.3) (Formylglycinamide ribonucleotide amidotransferase) (FGAR amidotransferase) (FGAR-AT)	NaN	14.2554712295532	NaN	NaN	NaN	NaN	14.1965255737305	NaN	14.6042060852051	14.5551280975342	15.700249671936	15.8017845153809	14.3373432159424	14.3973407745361	14.441258430481	14.154185295105	13.4596881866455	15.2527027130127	14.6009578704834	14.0289421081543	15.2223424911499	13.5370969772339	14.0815668106079	14.6439685821533
B6EH12	B6EH12	rRNA methylase (SpoU_methylase)	NaN	13.7410459518433	NaN	NaN	13.2594051361084	NaN	NaN	NaN	NaN	12.9042959213257	13.5651016235352	13.3824892044067	13.1223592758179	13.571870803833	NaN	14.1045989990234	14.1319370269775	13.7550964355469	13.5356397628784	13.6638917922974	13.5990991592407	13.7127418518066	14.196141242981	13.5230722427368
B6EH13	B6EH13	Membrane protein	13.5596160888672	14.4992227554321	NaN	NaN	12.7557640075684	NaN	NaN	NaN	NaN	NaN	13.7331209182739	14.693323135376	15.2601842880249	14.807505607605	NaN	14.4731979370117	NaN	14.1041889190674	15.1558856964111	14.2417593002319	13.5426692962646	14.787239074707	14.1955261230469	14.7124195098877
B6EH14	B6EH14	Uncharacterized protein	18.3598175048828	17.5895919799805	18.0515480041504	19.0897769927979	17.6120910644531	18.3543605804443	19.5228080749512	20.9916152954102	18.8536758422852	18.614070892334	17.9080047607422	17.8994750976563	18.5308856964111	18.7516288757324	18.4264450073242	17.3591327667236	17.8311462402344	17.6269931793213	18.2167930603027	17.333854675293	17.6324691772461	18.0305805206299	17.1340045928955	17.229663848877
B6EH17	B6EH17	Uncharacterized protein	NaN	14.7148361206055	NaN	13.7610321044922	NaN	16.0033855438232	16.8262500762939	15.9262266159058	NaN	NaN	NaN	13.4433317184448	14.9622182846069	NaN	NaN	12.6098947525024	14.5008420944214	14.1071357727051	15.0910634994507	14.5013399124146	12.2981481552124	14.6713199615479	12.8474292755127	13.1166849136353
B6EH18	B6EH18	Probable alpha-L-glutamate ligase (EC 6.3.2.-)	13.5742387771606	NaN	13.2974891662598	NaN	14.3892278671265	12.9991188049316	NaN	NaN	NaN	13.7346038818359	13.4665861129761	14.7398328781128	NaN	NaN	NaN	13.9943532943726	12.8245410919189	12.9298133850098	14.0271282196045	12.6716070175171	12.3351669311523	14.1834802627563	14.1571102142334	13.8086624145508
B6EH19	B6EH19	Zn_protease domain-containing protein	NaN	NaN	NaN	NaN	NaN	NaN	NaN	NaN	NaN	NaN	NaN	NaN	NaN	NaN	NaN	NaN	NaN	NaN	12.8139820098877	13.0959739685059	13.4865837097168	NaN	13.3717765808105	13.5302839279175
B6EH31	B6EH31	Putative exported protein, putative phage protein	NaN	NaN	NaN	NaN	NaN	14.9513301849365	16.1019554138184	15.2803716659546	13.915132522583	13.2243032455444	13.3304967880249	13.3495578765869	13.8623466491699	14.4386615753174	NaN	NaN	11.3893089294434	12.7359790802002	13.8015060424805	NaN	11.6025133132935	13.3196725845337	NaN	13.6416006088257
B6EH38	B6EH38	Sodium-dependent transporter	NaN	NaN	NaN	NaN	NaN	NaN	NaN	NaN	NaN	NaN	NaN	NaN	NaN	NaN	NaN	NaN	NaN	NaN	NaN	NaN	NaN	NaN	NaN	NaN
B6EH40	B6EH40	Putative signaling protein	NaN	NaN	NaN	NaN	NaN	NaN	NaN	NaN	NaN	NaN	NaN	NaN	NaN	NaN	NaN	NaN	NaN	NaN	NaN	NaN	NaN	NaN	NaN	NaN
B6EH42	B6EH42	Peptidyl-prolyl cis-trans isomerase (PPIase) (EC 5.2.1.8)	18.6997146606445	18.1811714172363	19.1422309875488	19.0888710021973	18.7049903869629	19.5531673431396	20.1002101898193	19.7474384307861	19.7314853668213	19.0238838195801	18.3559970855713	19.1363849639893	18.1430549621582	18.1191844940186	18.4115028381348	18.3084373474121	17.742151260376	17.663932800293	17.851541519165	18.3673038482666	18.11669921875	18.7952213287354	18.1718215942383	18.0352077484131
B6EH43	B6EH43	Cysteine--tRNA ligase (EC 6.1.1.16) (Cysteinyl-tRNA synthetase) (CysRS)	16.405740737915	17.5246639251709	17.2227001190186	16.8156585693359	16.9984359741211	17.4650726318359	17.007661819458	16.2617454528809	17.3564701080322	17.6110820770264	17.0977439880371	17.9012432098389	16.6056957244873	16.1567153930664	16.5422916412354	16.8711109161377	16.8856010437012	17.1970062255859	17.0853481292725	16.6129550933838	16.684419631958	17.1495685577393	17.5436668395996	17.3803424835205
B6EH44	B6EH44	Thymidine kinase (EC 2.7.1.21)	13.8374309539795	14.6883592605591	NaN	NaN	13.8411712646484	14.5702705383301	16.0829391479492	NaN	15.7316102981567	15.4136610031128	14.6976194381714	16.1351280212402	13.9378337860107	NaN	NaN	NaN	14.3451976776123	14.6764526367188	15.056510925293	14.1246871948242	13.4721832275391	15.1027545928955	15.1835193634033	15.4353446960449
B6EH49	B6EH49	Oligopeptide transport system permease protein B	19.1206016540527	18.1715278625488	19.0404071807861	18.9414596557617	19.0176181793213	19.2106704711914	20.0656585693359	19.0322780609131	18.5947761535645	19.5354118347168	18.8166904449463	18.5361709594727	18.5737438201904	18.8620567321777	19.2625865936279	19.0799427032471	18.8041381835938	18.8969650268555	18.4570770263672	18.6929225921631	18.4334716796875	19.4776153564453	18.5959415435791	19.0342140197754
B6EH58	B6EH58	Formate C-acetyltransferase (EC 2.3.1.54)	15.6596059799194	17.0977439880371	17.5628681182861	17.1331024169922	17.0756664276123	16.7896614074707	16.9698352813721	17.2016067504883	17.8789730072021	17.5143756866455	17.5001258850098	17.997278213501	16.7942390441895	16.8354091644287	17.0038261413574	17.7651309967041	17.2505397796631	17.3815269470215	17.139612197876	17.4969310760498	17.3468952178955	17.6084861755371	17.7643527984619	17.4894237518311
B6EH60	B6EH60	Arginine/ornithine periplasmic binding protein-dependent transporter, ATP-binding component	NaN	NaN	NaN	NaN	NaN	NaN	13.5097751617432	NaN	NaN	NaN	NaN	12.8329496383667	NaN	NaN	NaN	NaN	NaN	NaN	NaN	NaN	12.3601884841919	NaN	NaN	NaN
B6EH61	B6EH61	Arginine/ornithine periplasmic binding protein-dependent transporter	20.6267604827881	19.9120178222656	19.511926651001	19.7764358520508	20.058277130127	19.2071952819824	20.4711990356445	19.0284786224365	19.1446475982666	19.9677562713623	19.7024745941162	19.097204208374	20.0922298431396	20.6203308105469	20.4983348846436	19.9553203582764	20.2812728881836	19.6651134490967	20.064474105835	19.8368587493896	19.6632900238037	20.2448139190674	19.4068393707275	19.5880374908447
B6EH64	B6EH64	Glutaredoxin 2	NaN	13.3162813186646	NaN	NaN	NaN	NaN	15.0392618179321	14.5613479614258	NaN	NaN	13.2512454986572	15.350248336792	NaN	NaN	NaN	NaN	NaN	NaN	12.2291193008423	NaN	14.1942949295044	NaN	13.2044944763184	11.5885744094849
B6EH65	B6EH65	Exodeoxyribonuclease III (EC 3.1.11.2)	12.339015007019	14.9492797851563	NaN	NaN	14.0161991119385	NaN	14.1603441238403	NaN	NaN	12.4721326828003	14.2025833129883	15.9812326431274	13.220121383667	NaN	NaN	13.4978513717651	13.466968536377	14.0974559783936	14.0889539718628	13.6675548553467	15.4159393310547	13.7995853424072	14.4535274505615	14.4668407440186
B6EH66	B6EH66	Putative secretion protein, HlyD family	NaN	13.8509683609009	NaN	NaN	NaN	14.8693046569824	14.7141380310059	14.1424264907837	14.1960639953613	NaN	14.1703948974609	13.9382009506226	13.5692625045776	13.7009811401367	13.6439685821533	14.1638069152832	14.1682024002075	14.2044944763184	13.848427772522	13.9051990509033	13.3123159408569	13.7123117446899	13.8460779190063	14.5023965835571
B6EH68	B6EH68	7-cyano-7-deazaguanine synthase (EC 6.3.4.20) (7-cyano-7-carbaguanine synthase) (PreQ(0) synthase) (Queuosine biosynthesis protein QueC)	NaN	NaN	NaN	NaN	NaN	NaN	NaN	NaN	NaN	NaN	NaN	14.571870803833	NaN	NaN	NaN	14.0298051834106	NaN	13.6292428970337	12.9324178695679	13.0730199813843	13.9916105270386	NaN	14.2850408554077	14.021674156189
B6EH70	B6EH70	HTH-type transcriptional regulator, AsnC family	NaN	NaN	NaN	NaN	NaN	NaN	NaN	NaN	NaN	NaN	NaN	NaN	NaN	NaN	NaN	NaN	NaN	NaN	NaN	NaN	NaN	NaN	NaN	NaN
B6EH71	B6EH71	Acyl-CoA thioesterase II (EC 3.1.2.-)	NaN	15.6805248260498	14.5569248199463	14.4459199905396	15.6660299301147	13.8237657546997	NaN	NaN	NaN	15.3429431915283	15.9390277862549	15.8723859786987	14.876612663269	13.6363983154297	NaN	16.129545211792	15.5537796020508	16.1120719909668	15.4004793167114	15.2535886764526	15.6039447784424	15.8603591918945	16.3544216156006	16.4265918731689
B6EH72	B6EH72	Putative lipoprotein	18.1399612426758	18.5221366882324	19.3155078887939	18.9719982147217	18.2299919128418	19.8028602600098	19.8845729827881	20.3913154602051	19.5632228851318	19.3830451965332	18.8513278961182	18.6955070495605	18.2497520446777	18.85080909729	19.2522735595703	18.4461307525635	18.9930820465088	18.2132377624512	18.6480770111084	18.215181350708	18.7014427185059	18.7777366638184	18.4903659820557	18.4302883148193
B6EH84;B6ELB2	B6EH84;B6ELB2	TVP38/TMEM64 family membrane protein	NaN	NaN	NaN	NaN	NaN	NaN	NaN	NaN	NaN	NaN	NaN	NaN	NaN	NaN	NaN	NaN	NaN	NaN	NaN	NaN	NaN	NaN	NaN	NaN
B6EH86	B6EH86	HTH-type transcriptional repressor PurR (Pur regulon repressor) (Purine nucleotide synthesis repressor)	14.2385540008545	15.1201572418213	15.2484092712402	NaN	15.4943866729736	14.1831703186035	13.228232383728	NaN	15.9765195846558	13.9571018218994	15.2330207824707	15.1609745025635	14.6455459594727	13.3531465530396	NaN	14.9887294769287	14.1005802154541	15.0304946899414	14.764612197876	15.187313079834	15.3899669647217	14.590235710144	15.5559968948364	15.230320930481
B6EH87	B6EH87	Chaperone protein TorD	NaN	NaN	NaN	NaN	NaN	NaN	NaN	NaN	NaN	NaN	NaN	15.2113180160522	13.5418224334717	NaN	NaN	NaN	NaN	NaN	13.7190675735474	NaN	NaN	NaN	NaN	NaN
B6EH88	B6EH88	TorCAD operon transcriptional regulatory protein TorR	13.9897489547729	15.2769603729248	15.1917533874512	15.5209865570068	14.8332357406616	14.8110237121582	14.8892183303833	NaN	16.0712108612061	14.7555131912231	15.711989402771	16.4845561981201	14.4941682815552	14.7300453186035	13.987530708313	14.9212369918823	14.5686683654785	15.2297954559326	14.7284517288208	14.3982095718384	15.4101867675781	15.4204864501953	15.7908067703247	15.4457912445068
B6EH89	B6EH89	Putative lipoprotein	NaN	NaN	NaN	NaN	NaN	NaN	NaN	NaN	NaN	NaN	NaN	NaN	13.80322265625	14.1390714645386	NaN	13.8066501617432	14.1749258041382	13.786678314209	14.1725835800171	13.9076414108276	13.7741689682007	13.9009609222412	13.5921068191528	13.7810525894165
B6EH90	B6EH90	Pseudouridine synthase (EC 5.4.99.-)	15.5266828536987	15.8928270339966	14.5904111862183	NaN	15.7338895797729	14.6580438613892	13.8545761108398	NaN	15.0714206695557	15.4514360427856	16.2391891479492	16.1135997772217	16.0989170074463	15.8355321884155	15.5188989639282	15.3173418045044	15.2615442276001	16.0711479187012	16.3047962188721	15.0360450744629	15.2947645187378	16.0586681365967	15.9459009170532	16.0972499847412
B6EH94	B6EH94	Uncharacterized protein	NaN	NaN	NaN	NaN	NaN	NaN	NaN	NaN	NaN	NaN	NaN	NaN	NaN	NaN	NaN	NaN	NaN	NaN	NaN	NaN	NaN	NaN	NaN	NaN
B6EH96	B6EH96	Phospholipase A1 (EC 3.1.1.32) (EC 3.1.1.4) (Phosphatidylcholine 1-acylhydrolase)	16.554874420166	16.5449485778809	15.8158082962036	15.8160333633423	15.5045394897461	14.8264493942261	16.2353973388672	13.9966497421265	14.8633155822754	15.3627996444702	15.9844408035278	16.164493560791	17.144100189209	17.4369716644287	15.821400642395	16.0888290405273	16.1219387054443	16.3531131744385	17.2612323760986	16.0144786834717	16.0424709320068	15.9156923294067	15.5088157653809	16.2702407836914
B6EHA1	B6EHA1	Uncharacterized protein	18.9254093170166	19.1786460876465	NaN	NaN	19.1161403656006	19.7943801879883	18.0818691253662	NaN	NaN	NaN	18.7044162750244	18.6277408599854	19.3266525268555	19.597635269165	18.9111404418945	20.3686904907227	19.8735904693604	19.8392276763916	19.4653701782227	20.0392570495605	19.1668548583984	18.9678688049316	18.6254234313965	19.3345966339111
B6EHA4	B6EHA4	Ubiquinone/menaquinone biosynthesis C-methyltransferase UbiE (EC 2.1.1.163) (EC 2.1.1.201) (2-methoxy-6-polyprenyl-1,4-benzoquinol methylase) (Demethylmenaquinone methyltransferase)	15.5818185806274	17.1088104248047	17.1208057403564	16.5117225646973	16.6484985351563	17.6966285705566	17.6674728393555	17.5560722351074	17.3038520812988	16.9031295776367	16.8947467803955	17.4373779296875	16.8431606292725	16.9439792633057	15.8810186386108	17.5273399353027	16.8105220794678	16.9126319885254	17.2280673980713	17.0553665161133	16.9913673400879	17.0222587585449	17.2903251647949	17.0699119567871
B6EHA5	B6EHA5	Ubiquinone biosynthesis accessory factor UbiJ	NaN	13.7003316879272	12.8362474441528	NaN	13.4063377380371	14.5905284881592	15.7518320083618	13.6734199523926	15.0357875823975	14.793044090271	13.425609588623	15.2085390090942	12.8439998626709	12.730152130127	NaN	14.1059904098511	13.0545024871826	12.794882774353	13.1649379730225	12.5187759399414	12.6346292495728	13.3521814346313	13.1967706680298	13.3655023574829
B6EHA6	B6EHA6	Probable protein kinase UbiB (EC 2.7.-.-) (Ubiquinone biosynthesis protein UbiB)	NaN	NaN	NaN	NaN	NaN	NaN	NaN	NaN	NaN	NaN	NaN	NaN	NaN	NaN	NaN	NaN	NaN	NaN	NaN	NaN	NaN	NaN	NaN	NaN
B6EHA7	B6EHA7	Sec-independent protein translocase protein TatA	NaN	13.6655578613281	NaN	NaN	NaN	NaN	NaN	NaN	NaN	NaN	13.1994733810425	12.6806449890137	13.905104637146	14.8328895568848	NaN	12.7859020233154	14.1853399276733	14.1057453155518	14.3363666534424	NaN	NaN	13.6623344421387	12.9119348526001	14.5893001556396
B6EHA8	B6EHA8	Sec-independent protein translocase protein TatB	NaN	NaN	NaN	NaN	NaN	NaN	NaN	NaN	NaN	NaN	NaN	NaN	NaN	NaN	NaN	NaN	NaN	NaN	NaN	NaN	NaN	16.3875122070313	NaN	15.2332077026367
B6EHB1	B6EHB1	TatD related DNase	15.784481048584	15.2962713241577	16.462007522583	NaN	15.9498491287231	16.8019599914551	16.953332901001	NaN	16.4598789215088	16.0652694702148	15.6599397659302	15.7559833526611	15.4924793243408	16.1130104064941	17.1673202514648	15.1912908554077	15.0375900268555	15.7511253356934	15.4385967254639	15.5732326507568	16.0052509307861	15.8358039855957	15.4056730270386	15.2240390777588
B6EHB2	B6EHB2	Delta-aminolevulinic acid dehydratase (EC 4.2.1.24)	18.768590927124	18.7996864318848	18.9640922546387	19.0921268463135	18.8189373016357	18.5678901672363	19.416088104248	18.6906051635742	19.1691570281982	19.3283863067627	18.8003826141357	18.3783550262451	19.3882064819336	19.0903701782227	19.1615505218506	18.7178630828857	19.0388011932373	18.6849670410156	19.0593872070313	18.8113059997559	18.5255813598633	19.0660781860352	18.3001022338867	18.6303024291992
B6EHB7	B6EHB7	Transposase	NaN	13.3227729797363	NaN	NaN	NaN	NaN	NaN	NaN	NaN	NaN	13.0799684524536	13.7630052566528	NaN	NaN	NaN	13.843822479248	11.7666940689087	13.7907562255859	13.5868396759033	13.3609838485718	13.2391214370728	13.3279733657837	14.2540693283081	13.6489191055298
B6EHB9	B6EHB9	Putative sialic acid synthase NeuB	15.4932613372803	16.4039268493652	16.2330760955811	15.933367729187	16.0071811676025	15.371470451355	15.3557643890381	13.7488222122192	16.3460121154785	15.5278434753418	16.5123538970947	16.8592681884766	15.5118141174316	15.578932762146	14.5958404541016	16.5956802368164	16.4465503692627	16.3144779205322	16.5144519805908	16.5788288116455	16.6006107330322	16.1578998565674	16.811149597168	16.7614994049072
B6EHC0	B6EHC0	N-acylneuraminate cytidylyltransferase (EC 2.7.7.43)	13.0618438720703	14.6060581207275	14.9172325134277	14.9000177383423	14.442554473877	15.5053777694702	15.6618337631226	13.2318658828735	15.4201908111572	15.1730918884277	15.5308637619019	16.2803726196289	14.0448207855225	13.8761329650879	15.4140243530273	13.5515880584717	14.6043796539307	14.2442150115967	15.3721170425415	13.6292428970337	14.9931592941284	14.8152828216553	14.7915697097778	14.9969148635864
B6EHC1	B6EHC1	Polysialic acid biosynthesis protein P7 (EC 5.1.3.14)	NaN	12.6560897827148	NaN	NaN	NaN	NaN	NaN	NaN	NaN	NaN	NaN	13.2175340652466	13.0045366287231	12.6583232879639	NaN	12.4150018692017	12.7054166793823	12.8934154510498	13.4221963882446	12.631495475769	13.4461784362793	NaN	13.2340240478516	13.9155988693237
B6EHC4	B6EHC4	Lipooligosaccharide sialyltransferase	NaN	NaN	NaN	NaN	NaN	NaN	NaN	NaN	NaN	NaN	NaN	NaN	NaN	NaN	NaN	NaN	NaN	NaN	NaN	NaN	NaN	NaN	NaN	NaN
B6EHC6	B6EHC6	dTDP-glucose 4,6-dehydratase (EC 4.2.1.46)	17.055685043335	19.0982322692871	19.1345825195313	17.985818862915	18.9446086883545	18.4835720062256	18.6988677978516	18.4837684631348	19.6159915924072	18.229663848877	19.0257244110107	19.4369926452637	18.5214862823486	17.1081981658936	17.7021179199219	17.8817234039307	18.2209548950195	18.7345962524414	18.0564785003662	19.0458030700684	19.3301372528076	17.6195602416992	18.8512668609619	18.4050331115723
B6EHC7	B6EHC7	Glucose-1-phosphate thymidylyltransferase (EC 2.7.7.24)	NaN	NaN	NaN	NaN	NaN	NaN	14.6322002410889	NaN	13.9712743759155	13.1839923858643	13.0412654876709	13.7835102081299	12.6970109939575	NaN	NaN	NaN	NaN	NaN	13.9528322219849	NaN	13.0508184432983	NaN	NaN	NaN
B6EHC8	B6EHC8	dTDP-4-dehydrorhamnose reductase (EC 1.1.1.133)	NaN	NaN	NaN	NaN	NaN	NaN	NaN	NaN	NaN	NaN	NaN	NaN	NaN	NaN	NaN	NaN	NaN	NaN	NaN	NaN	NaN	NaN	NaN	NaN
B6EHC9	B6EHC9	dTDP-4-dehydrorhamnose 3,5-epimerase (EC 5.1.3.13) (Thymidine diphospho-4-keto-rhamnose 3,5-epimerase)	15.9064445495605	17.1333026885986	17.4873065948486	16.5459289550781	17.01247215271	17.0034961700439	16.1988277435303	15.8434057235718	17.1377124786377	16.5241889953613	16.8967590332031	17.2733955383301	16.6122341156006	15.5445423126221	15.4442386627197	16.3795299530029	16.479211807251	16.837381362915	16.5207099914551	16.9472942352295	17.3319320678711	16.6044521331787	17.2101955413818	16.6624736785889
B6EHD1	B6EHD1	Putative glycosyl transferase	NaN	NaN	NaN	NaN	NaN	NaN	13.2596988677979	NaN	12.7784671783447	NaN	13.3728647232056	13.7751989364624	12.0953311920166	NaN	NaN	12.827938079834	12.4660768508911	12.6878566741943	12.7713661193848	12.6579437255859	13.2891540527344	13.98521900177	13.3101863861084	13.6555309295654
B6EHD3	B6EHD3	Putative glycosyltransferase	NaN	NaN	NaN	NaN	NaN	NaN	NaN	NaN	NaN	NaN	10.7060642242432	12.7301940917969	NaN	NaN	NaN	NaN	NaN	NaN	NaN	NaN	NaN	NaN	NaN	10.8141021728516
B6EHD5	B6EHD5	Putative lipopolysaccharide biosynthesis O-acetyl transferase (EC 2.3.1.-)	NaN	NaN	NaN	NaN	NaN	NaN	NaN	NaN	NaN	NaN	NaN	NaN	NaN	NaN	NaN	NaN	NaN	NaN	NaN	NaN	NaN	NaN	NaN	NaN
B6EHD6	B6EHD6	Putative NAD dependent epimerase/dehydratase	16.3497829437256	18.5712261199951	18.9256420135498	17.7727527618408	18.0737342834473	18.5176086425781	17.5623474121094	18.5322189331055	18.8163471221924	17.3793277740479	18.3006381988525	18.5360202789307	17.1773815155029	16.4116439819336	16.9894828796387	16.9852638244629	17.3277282714844	17.7556438446045	16.7717208862305	18.240930557251	18.9322032928467	17.1060523986816	18.3822021484375	17.4862060546875
B6EHD8	B6EHD8	O-antigen biosynthetic gene WbjF	NaN	NaN	NaN	NaN	12.2004384994507	13.644419670105	13.8548679351807	NaN	NaN	13.2590808868408	12.7857789993286	13.6319723129272	11.9509935379028	12.3024673461914	14.2651023864746	13.4676055908203	NaN	12.415319442749	12.7704992294312	13.0468339920044	13.5764846801758	12.7915906906128	13.4576377868652	13.622166633606
B6EHD9	B6EHD9	Galactosyl transferase, capsular polysaccharide synthesis enzyme	NaN	13.3039236068726	NaN	NaN	NaN	NaN	NaN	NaN	NaN	NaN	NaN	13.0030078887939	12.3287315368652	NaN	NaN	NaN	13.2198944091797	13.5403699874878	14.0447359085083	12.2670202255249	13.6270780563354	12.6073303222656	12.4045028686523	14.0737228393555
B6EHE0	B6EHE0	Polysaccharide biosynthesis protein, putative epimerase/dehydratase	NaN	NaN	NaN	NaN	13.2093620300293	NaN	13.6625566482544	NaN	NaN	NaN	13.2284879684448	13.1000709533691	12.0425148010254	NaN	NaN	14.8940124511719	12.9757404327393	13.0943088531494	13.3679609298706	13.5612878799438	13.1587362289429	13.0823822021484	14.0755624771118	13.3487281799316
B6EHE3	B6EHE3	Putative outer membrane protein	18.2933826446533	17.7059020996094	18.7024230957031	18.8826484680176	17.9587230682373	18.9616928100586	19.8929405212402	19.7639312744141	18.7612724304199	18.7115936279297	18.3685398101807	17.9282169342041	17.7047538757324	17.8202781677246	18.676383972168	17.7051601409912	18.7074527740479	16.9439792633057	18.2243022918701	17.5413990020752	18.0952224731445	18.2379474639893	17.62278175354	17.7060375213623
B6EHE6	B6EHE6	Putative glycosyltransferase	NaN	NaN	NaN	NaN	NaN	NaN	NaN	NaN	NaN	NaN	NaN	12.6225776672363	NaN	NaN	NaN	NaN	NaN	NaN	NaN	NaN	13.3944625854492	NaN	13.1125373840332	NaN
B6EHE8	B6EHE8	Uncharacterized protein	NaN	NaN	NaN	NaN	15.1744575500488	NaN	15.7893552780151	NaN	15.1315755844116	14.8575925827026	14.1650638580322	15.361909866333	NaN	NaN	NaN	15.3023891448975	NaN	14.1624698638916	13.8307132720947	15.3352861404419	15.0218477249146	15.5984306335449	15.3533535003662	15.0173301696777
B6EHF0	B6EHF0	Uncharacterized protein	NaN	15.4440116882324	16.3600578308105	NaN	15.2368364334106	NaN	NaN	NaN	NaN	NaN	15.3791751861572	16.7717208862305	15.1407098770142	15.5397043228149	NaN	15.2395610809326	NaN	15.6318874359131	16.2255096435547	14.9726657867432	15.3354597091675	15.3731031417847	15.9309225082397	15.7174892425537
B6EHF2	B6EHF2	Putative helicase	NaN	NaN	NaN	NaN	19.0500869750977	NaN	19.396800994873	19.8845729827881	19.8367195129395	21.0263442993164	22.0839786529541	21.8131942749023	20.3564910888672	20.6348457336426	22.2737827301025	21.8904113769531	21.9277763366699	22.0650005340576	21.0249938964844	22.1886100769043	22.2926902770996	21.5180683135986	23.1513252258301	22.20627784729
B6EHF3	B6EHF3	Uncharacterized protein	NaN	NaN	NaN	NaN	NaN	NaN	NaN	NaN	NaN	NaN	NaN	NaN	NaN	NaN	NaN	NaN	NaN	NaN	NaN	NaN	NaN	NaN	NaN	NaN
B6EHF4	B6EHF4	UDP-glucose 4-epimerase (EC 5.1.3.2)	15.7636270523071	16.8987674713135	17.7165908813477	15.7029027938843	16.9161357879639	16.606897354126	16.3217525482178	16.5522937774658	16.3345527648926	15.2091865539551	17.6476554870605	16.8561096191406	17.1039028167725	16.9336452484131	16.7272033691406	16.2522029876709	16.7518577575684	17.0367107391357	16.5872058868408	16.7003593444824	17.2530345916748	15.7554874420166	16.2104244232178	16.8607234954834
B6EHF5	B6EHF5	2,3-bisphosphoglycerate-independent phosphoglycerate mutase (BPG-independent PGAM) (Phosphoglyceromutase) (iPGM) (EC 5.4.2.12)	20.0592021942139	20.4522171020508	20.1146430969238	20.1830158233643	20.5522480010986	19.7461605072021	18.6027355194092	19.4615001678467	19.6267967224121	20.1773071289063	20.1776733398438	20.0302581787109	20.2936744689941	20.2053833007813	19.8451995849609	20.4809913635254	20.1357097625732	20.2758293151855	19.9726715087891	20.5066871643066	20.2371311187744	20.3300285339355	20.1118431091309	20.2388801574707
B6EHF6	B6EHF6	Putative membrane protein	NaN	NaN	NaN	NaN	NaN	NaN	NaN	NaN	NaN	NaN	NaN	NaN	NaN	NaN	NaN	NaN	NaN	NaN	NaN	NaN	NaN	NaN	NaN	NaN
B6EHG2	B6EHG2	Bifunctional protein GlmU [Includes: UDP-N-acetylglucosamine pyrophosphorylase (EC 2.7.7.23) (N-acetylglucosamine-1-phosphate uridyltransferase); Glucosamine-1-phosphate N-acetyltransferase (EC 2.3.1.157)]	15.4548454284668	18.1460418701172	17.3080368041992	16.0066986083984	17.5563716888428	16.1267852783203	13.4527559280396	14.7532167434692	16.56321144104	16.020393371582	17.9260749816895	17.3860816955566	17.8746566772461	15.9552183151245	15.4476318359375	17.3030490875244	16.6775550842285	17.8519077301025	17.0608654022217	17.967529296875	17.9628505706787	16.5516929626465	17.8617534637451	17.7174625396729
B6EHG3	B6EHG3	ATP synthase epsilon chain (ATP synthase F1 sector epsilon subunit) (F-ATPase epsilon subunit)	18.0689678192139	17.5671100616455	17.4628372192383	17.7721729278564	17.5769557952881	17.1630001068115	16.0132789611816	18.2646713256836	16.3538188934326	17.4097232818604	17.4070682525635	16.5742683410645	16.7821273803711	16.7217407226563	16.7757129669189	17.5645809173584	17.783088684082	17.2758522033691	16.8558654785156	17.2381801605225	17.1855335235596	17.2465553283691	17.5297050476074	16.9265975952148
B6EHG4	B6EHG4	ATP synthase subunit beta (EC 7.1.2.2) (ATP synthase F1 sector subunit beta) (F-ATPase subunit beta)	19.0789794921875	18.892110824585	18.9466094970703	19.1232070922852	18.6044731140137	18.822925567627	19.3570919036865	19.0735244750977	18.6448078155518	18.9864311218262	18.9008026123047	18.9304714202881	18.6048355102539	18.9209117889404	18.9861526489258	19.0895957946777	18.8118705749512	18.658260345459	18.782958984375	19.0317115783691	18.9668273925781	18.967529296875	19.2208595275879	19.006649017334
B6EHG5	B6EHG5	ATP synthase gamma chain (ATP synthase F1 sector gamma subunit) (F-ATPase gamma subunit)	17.0521850585938	16.8783149719238	17.0039348602295	17.2262802124023	16.9212589263916	17.4850273132324	17.9566249847412	17.5925884246826	17.080150604248	17.2150402069092	16.9921417236328	17.7638339996338	16.5908355712891	16.9323768615723	17.0876293182373	17.0921783447266	16.4980392456055	16.5498905181885	17.1167507171631	16.7717208862305	16.8609657287598	17.0810890197754	17.0754585266113	17.0702266693115
B6EHG9	B6EHG9	Ribosome-binding ATPase YchF	15.3274822235107	16.1619987487793	15.9606351852417	16.1265430450439	15.4536247253418	15.9985466003418	15.6446170806885	16.5416259765625	15.6847486495972	16.009937286377	16.0970230102539	16.5032348632813	15.6956634521484	15.9207715988159	16.2905235290527	16.1744956970215	16.2047233581543	15.611888885498	16.4785480499268	15.8942260742188	16.4835166931152	16.1767578125	16.6476554870605	16.6379261016846
B6EHH0	B6EHH0	Peptidyl-tRNA hydrolase (PTH) (EC 3.1.1.29)	NaN	16.0608005523682	14.9857530593872	14.4737691879272	15.0139770507813	14.2411642074585	NaN	NaN	NaN	NaN	15.5670948028564	16.4631576538086	14.6376438140869	14.7114515304565	13.6247959136963	16.0445442199707	15.2633790969849	14.9243488311768	14.7550964355469	15.5466833114624	16.404842376709	15.3102931976318	16.2164611816406	15.0074653625488
B6EHH1	B6EHH1	Ribose-phosphate pyrophosphokinase (RPPK) (EC 2.7.6.1) (5-phospho-D-ribosyl alpha-1-diphosphate) (Phosphoribosyl diphosphate synthase) (Phosphoribosyl pyrophosphate synthase) (P-Rib-PP synthase) (PRPP synthase) (PRPPase)	17.8022766113281	18.9705104827881	18.3747940063477	17.0034961700439	18.436767578125	17.5319137573242	17.0799427032471	16.2367610931396	18.1277732849121	18.1083507537842	18.4851055145264	19.3077697753906	18.2689266204834	17.9477519989014	17.5818176269531	18.417407989502	17.7677192687988	18.4730644226074	18.3889007568359	18.3692226409912	18.882230758667	18.2771244049072	18.7032012939453	18.4396934509277
B6EHH3	B6EHH3	Outer-membrane lipoprotein LolB	NaN	14.2735042572021	NaN	NaN	NaN	NaN	16.9518547058105	NaN	NaN	14.3832988739014	14.6133289337158	14.1098308563232	14.5542888641357	15.2180337905884	NaN	13.8079586029053	14.0169820785522	14.2856187820435	14.9558773040771	14.108606338501	14.2089967727661	15.2078533172607	14.497727394104	14.6977281570435
B6EHH4	B6EHH4	Glutamyl-tRNA reductase (GluTR) (EC 1.2.1.70)	NaN	NaN	NaN	NaN	NaN	NaN	NaN	NaN	NaN	NaN	12.658278465271	NaN	NaN	NaN	NaN	NaN	NaN	12.6728448867798	NaN	12.706841468811	12.9239587783813	NaN	13.1369428634644	NaN
B6EHH5	B6EHH5	Peptide chain release factor 1 (RF-1)	NaN	14.796293258667	14.8171834945679	14.9977531433105	14.2333946228027	15.3498344421387	15.6259660720825	NaN	15.6077632904053	14.8806838989258	14.8518953323364	15.3839740753174	14.3416576385498	14.0944900512695	NaN	14.7227544784546	14.2961988449097	14.9422397613525	14.7697858810425	14.4790859222412	14.9570112228394	14.9943532943726	15.3104000091553	15.5073919296265
B6EHH9	B6EHH9	2-dehydro-3-deoxyphosphooctonate aldolase (EC 2.5.1.55) (3-deoxy-D-manno-octulosonic acid 8-phosphate synthase) (KDO-8-phosphate synthase) (KDO 8-P synthase) (KDOPS) (Phospho-2-dehydro-3-deoxyoctonate aldolase)	17.5726699829102	17.5969619750977	18.0551013946533	18.1726512908936	18.0244255065918	18.0902671813965	18.5464191436768	18.726936340332	18.071849822998	18.244234085083	17.8272438049316	18.1139049530029	17.2271270751953	16.9880409240723	17.7613048553467	17.4634761810303	17.9302978515625	17.5714111328125	17.585563659668	17.3306198120117	17.9673614501953	18.1374607086182	17.8305282592773	17.590763092041
B6EHI5	B6EHI5	5'-nucleotidase (EC 3.1.3.5)	18.2015113830566	18.6423759460449	18.8744163513184	18.6108665466309	18.6655654907227	18.93381690979	19.7185001373291	20.004566192627	18.360803604126	18.7697868347168	18.6367244720459	18.2510471343994	18.9731197357178	18.9326076507568	18.6373615264893	19.0293407440186	19.1041069030762	18.1740188598633	18.8309307098389	18.7714309692383	18.6316528320313	19.0436153411865	18.7267036437988	18.4483909606934
B6EHI6	B6EHI6	Putative exported protein	NaN	NaN	NaN	NaN	NaN	NaN	NaN	NaN	NaN	NaN	NaN	NaN	NaN	NaN	NaN	NaN	NaN	NaN	NaN	NaN	NaN	NaN	NaN	NaN
B6EHI9	B6EHI9	Thioredoxin	NaN	15.3256921768188	15.9337368011475	NaN	16.1161212921143	15.0244903564453	NaN	NaN	13.9491882324219	14.9009141921997	15.0860528945923	15.677059173584	14.4897222518921	14.5932741165161	NaN	15.8444118499756	14.7849922180176	15.0145874023438	14.5398855209351	15.675929069519	15.4755430221558	15.3027105331421	15.9015264511108	15.4331941604614
B6EHJ0	B6EHJ0	Putative exported NAD-or NADP-dependent oxidoreductase	NaN	NaN	NaN	NaN	NaN	NaN	NaN	NaN	NaN	NaN	NaN	NaN	NaN	NaN	NaN	NaN	NaN	NaN	NaN	NaN	NaN	NaN	NaN	NaN
B6EHJ2	B6EHJ2	Phosphoesterase (EC 3.1.4.-)	13.4084625244141	NaN	13.6107940673828	NaN	13.3557643890381	14.0789012908936	16.9721946716309	NaN	14.9487323760986	14.6551389694214	13.2223873138428	13.9816560745239	12.3757991790771	NaN	11.719388961792	NaN	11.6397476196289	12.5159215927124	12.7491569519043	13.622166633606	13.4759864807129	NaN	12.5277214050293	12.3202648162842
B6EHJ9	B6EHJ9	Chaperone protein HtpG (Heat shock protein HtpG) (High temperature protein G)	15.8690156936646	16.9279861450195	16.2441959381104	15.6579885482788	16.0714836120605	15.2996730804443	15.6322288513184	16.2906494140625	16.1129493713379	16.0898017883301	16.5505065917969	16.9570789337158	16.7967739105225	16.6064338684082	15.9347734451294	16.7023887634277	16.6001453399658	16.9580993652344	16.9730911254883	16.7713356018066	16.9889278411865	16.9636421203613	17.031120300293	17.3225440979004
B6EHK0	B6EHK0	Adenylate kinase (AK) (EC 2.7.4.3) (ATP-AMP transphosphorylase) (ATP:AMP phosphotransferase) (Adenylate monophosphate kinase)	19.4453620910645	19.1794967651367	19.6419525146484	19.6046009063721	19.3428649902344	19.5948486328125	19.1138534545898	19.5929164886475	19.211669921875	19.5795001983643	19.3101024627686	18.9992065429688	19.004566192627	19.0702514648438	19.528751373291	19.6073303222656	19.5000286102295	18.9760055541992	19.012035369873	19.0837917327881	19.3182697296143	19.5353927612305	19.4487533569336	19.1767730712891
B6EHK1	B6EHK1	Ferrochelatase (EC 4.99.1.1) (Heme synthase) (Protoheme ferro-lyase)	14.4479875564575	13.4850749969482	15.3321418762207	NaN	15.2720460891724	15.3788366317749	14.6270208358765	NaN	14.5791387557983	NaN	15.7194957733154	15.0017604827881	14.7607202529907	15.2354907989502	13.1413888931274	15.7083568572998	15.4202890396118	15.3818807601929	14.8319997787476	15.1815404891968	15.0564680099487	15.3092279434204	16.2206230163574	15.9579181671143
B6EHK2	B6EHK2	Trigger factor (TF) (EC 5.2.1.8) (PPIase)	20.42746925354	20.6055774688721	20.8239212036133	20.7850856781006	20.6805458068848	20.6765899658203	21.2013206481934	20.9008026123047	21.1989250183105	20.7489471435547	20.4457664489746	20.7246742248535	20.1283016204834	20.1828937530518	20.3162822723389	20.6942157745361	20.459939956665	20.3745384216309	20.2208137512207	20.6536846160889	20.5888423919678	20.8584022521973	20.4898357391357	20.4591388702393
B6EHK3	B6EHK3	ATP-dependent Clp protease proteolytic subunit (EC 3.4.21.92) (Endopeptidase Clp)	20.4124546051025	19.9031581878662	19.0974617004395	19.1885299682617	19.8008708953857	19.1173839569092	17.9890403747559	19.4027462005615	19.2843494415283	19.6811637878418	19.7173957824707	19.5910358428955	20.130313873291	20.6293430328369	19.5484161376953	19.1727981567383	19.5085258483887	19.5136814117432	20.4435424804688	19.3682842254639	19.5729293823242	19.8133735656738	19.1805400848389	19.7220897674561
B6EHK6	B6EHK6	Lon protease (EC 3.4.21.53) (ATP-dependent protease La)	NaN	15.7313718795776	14.8475961685181	14.2127246856689	15.3261489868164	13.5500249862671	16.0335311889648	14.3208713531494	15.963641166687	15.2510385513306	16.0733051300049	16.2630672454834	15.4139585494995	15.4695463180542	14.7914171218872	15.9207715988159	15.9691162109375	16.1724472045898	16.1122570037842	15.8493070602417	15.9490747451782	15.3349714279175	16.4945430755615	16.3304786682129
B6EHK7	B6EHK7	DNA-binding protein HU-beta	22.097770690918	20.5967788696289	20.8670291900635	21.7385520935059	21.5046520233154	21.6461868286133	22.567554473877	21.7548294067383	20.9898853302002	22.0750598907471	21.5518264770508	21.1456928253174	21.4152946472168	22.4782772064209	22.5027351379395	22.1545276641846	21.9897117614746	21.0952606201172	21.2390556335449	21.7835273742676	21.3836898803711	22.2373638153076	20.8223648071289	20.9681777954102
B6EHK8	B6EHK8	Peptidylprolyl isomerase (EC 5.2.1.8)	17.4974002838135	17.6461791992188	18.1819000244141	17.7355556488037	18.3900756835938	17.949462890625	18.578763961792	17.8616313934326	17.6965599060059	18.3786926269531	18.0794734954834	17.8526992797852	17.9010677337646	17.8018341064453	18.2831058502197	18.2379016876221	18.1727504730225	17.953275680542	17.7526416778564	18.125	18.0148162841797	18.555061340332	18.3254013061523	18.3408241271973
B6EHL1	B6EHL1	Transcription antitermination protein RfaH	NaN	NaN	NaN	NaN	NaN	NaN	NaN	NaN	NaN	NaN	NaN	NaN	NaN	NaN	NaN	NaN	NaN	12.4767208099365	NaN	12.292839050293	NaN	NaN	NaN	13.3911094665527
B6EHL2	B6EHL2	Asparagine synthase (glutamine-hydrolyzing) (EC 6.3.5.4)	17.9865970611572	18.4240684509277	19.7644500732422	NaN	18.9951000213623	18.8756465911865	19.1440010070801	NaN	18.7381973266602	18.9278411865234	18.4938087463379	19.6980533599854	18.6509189605713	17.8174076080322	18.0389080047607	18.1863555908203	17.630054473877	18.9582977294922	18.6388111114502	18.1677112579346	18.5652141571045	18.3236446380615	18.8839321136475	18.4438667297363
B6EHL4	B6EHL4	N-acetylglucosamine repressor	15.9367532730103	17.194507598877	17.2073383331299	15.774941444397	17.0158500671387	16.573335647583	16.0572299957275	14.4649286270142	17.7270030975342	16.2594299316406	16.9566249847412	17.2015113830566	16.75146484375	16.0774631500244	15.877739906311	16.6831874847412	16.5202655792236	17.0662364959717	16.4547004699707	17.3515605926514	17.1299877166748	16.2493171691895	17.0123634338379	16.4055080413818
B6EHL5	B6EHL5	N-acetylglucosamine-6-phosphate deacetylase (EC 3.5.1.25)	NaN	13.5293083190918	NaN	NaN	NaN	NaN	NaN	NaN	NaN	NaN	NaN	13.8869352340698	13.3873443603516	NaN	NaN	NaN	NaN	14.0388336181641	13.3691883087158	12.6701469421387	14.0059757232666	12.8086824417114	13.5636730194092	13.8501873016357
B6EHL6	B6EHL6	PTS permease for N-acetylglucosamine and glucose (EC 2.7.1.69)	15.5642385482788	16.0489559173584	16.2677745819092	15.5455379486084	16.0324554443359	16.7786674499512	16.7491092681885	15.5193901062012	15.8521394729614	16.2851123809814	16.4107322692871	16.15989112854	15.5820827484131	15.5823183059692	16.7367458343506	16.528636932373	16.4423446655273	15.8149576187134	16.2057933807373	16.2353591918945	16.2599086761475	16.5441493988037	16.4622631072998	16.4387435913086
B6EHL7	B6EHL7	Glutamine--tRNA ligase (EC 6.1.1.18) (Glutaminyl-tRNA synthetase) (GlnRS)	15.9596166610718	18.1124801635742	17.0864887237549	16.5277366638184	16.6403293609619	16.2443447113037	16.4614639282227	15.6183280944824	17.03542137146	16.6494808197021	17.313892364502	17.8635082244873	17.2975978851318	16.6348114013672	16.1520862579346	16.7650012969971	16.64990234375	17.4151802062988	17.3765316009521	17.389949798584	18.3227195739746	16.7661666870117	17.4289817810059	17.3776340484619
B6EHL8	B6EHL8	Ferric uptake regulation protein	19.8165493011475	18.6408939361572	19.2961864471436	19.1286296844482	19.4565143585205	19.3836994171143	20.3571357727051	19.5939025878906	18.5373096466064	19.4761734008789	18.606861114502	18.3459854125977	18.7090702056885	19.1755065917969	19.4930858612061	18.8486099243164	19.1315212249756	18.6401538848877	18.7434349060059	18.8844089508057	18.9266548156738	19.422815322876	18.5995063781738	18.611478805542
B6EHM0	B6EHM0	Flavodoxin	19.6051425933838	19.7457160949707	19.988151550293	19.3226757049561	19.5544052124023	19.248571395874	20.4507083892822	19.0853214263916	19.4527206420898	19.5833625793457	19.7314014434814	19.3835735321045	20.3412590026855	20.1402111053467	19.9266700744629	19.8931465148926	20.1078910827637	19.9462089538574	19.4024543762207	19.7667484283447	19.7250576019287	19.5758495330811	19.3815479278564	19.619327545166
B6EHM3	B6EHM3	Negative modulator of initiation of replication	16.0869655609131	16.7217407226563	16.3385276794434	15.2504091262817	16.194372177124	14.5121231079102	16.8483047485352	NaN	16.9163684844971	16.2288379669189	16.2638568878174	16.9885959625244	16.3704319000244	15.8007736206055	15.8797025680542	15.6926431655884	15.7757387161255	16.3678760528564	16.5183620452881	16.0754795074463	16.2947635650635	16.1850891113281	16.5178852081299	16.3501625061035
B6EHM4	B6EHM4	Phosphoglucomutase (EC 5.4.2.2)	14.0552825927734	15.2073955535889	15.9075479507446	14.557822227478	14.8385143280029	16.405158996582	16.1460704803467	15.7084102630615	16.5761451721191	15.5707750320435	15.4374265670776	16.107400894165	14.8877439498901	14.1312141418457	15.1013193130493	15.4732618331909	15.1424264907837	14.7662696838379	14.9960765838623	15.3092279434204	15.7175426483154	15.2721195220947	15.8289546966553	15.4663000106812
B6EHM5	B6EHM5	Uncharacterized protein	NaN	13.85817527771	NaN	NaN	NaN	NaN	NaN	NaN	NaN	NaN	NaN	12.7783851623535	NaN	NaN	NaN	NaN	NaN	NaN	NaN	13.2404489517212	14.4127683639526	NaN	13.1812295913696	12.6878786087036
B6EHN4	B6EHN4	Phosphatidylglycerophosphatase B (EC 3.1.3.27)	NaN	NaN	NaN	NaN	NaN	NaN	NaN	NaN	NaN	NaN	NaN	NaN	NaN	NaN	NaN	NaN	NaN	NaN	NaN	NaN	NaN	NaN	NaN	NaN
B6EHP2	B6EHP2	Pseudouridine synthase (EC 5.4.99.-)	13.8436269760132	13.5357618331909	NaN	NaN	14.5823774337769	NaN	NaN	NaN	NaN	NaN	14.2014350891113	14.575834274292	14.3352508544922	NaN	NaN	14.6803045272827	NaN	NaN	14.0310983657837	14.4361257553101	13.8593406677246	13.5511074066162	14.685022354126	13.8310098648071
B6EHP4	B6EHP4	Uncharacterized protein	NaN	NaN	NaN	NaN	NaN	NaN	NaN	NaN	NaN	NaN	NaN	13.4169292449951	NaN	NaN	NaN	NaN	NaN	13.5974702835083	NaN	NaN	NaN	NaN	NaN	14.9334602355957
B6EHQ2	B6EHQ2	Enoyl-[acyl-carrier-protein] reductase [NADH] (ENR) (EC 1.3.1.9)	17.695405960083	18.2152767181396	18.1426563262939	18.6128101348877	18.0483055114746	18.6802024841309	17.5401134490967	18.552173614502	17.735424041748	18.1934490203857	18.1740188598633	18.3158836364746	17.6892070770264	17.1768932342529	17.8763370513916	18.2723922729492	18.0432415008545	18.2627010345459	18.1263103485107	18.1168518066406	17.9698925018311	17.9805297851563	18.4346122741699	18.3195934295654
B6EHQ3	B6EHQ3	Putative transport protein VSAL_I2029	NaN	NaN	NaN	NaN	NaN	NaN	NaN	NaN	NaN	NaN	NaN	NaN	NaN	NaN	NaN	NaN	10.9446392059326	11.765700340271	NaN	NaN	NaN	NaN	NaN	12.4757585525513
B6EHQ4	B6EHQ4	Glutaredoxin 1	20.9296188354492	20.3396282196045	19.5815982818604	21.0080585479736	20.1663150787354	21.0311336517334	21.671199798584	21.1805286407471	20.4524173736572	20.5612277984619	20.0918426513672	20.1036720275879	20.1827716827393	20.7851657867432	20.8898544311523	20.3124084472656	20.4957027435303	20.3603534698486	20.5121955871582	19.7033195495605	19.7205219268799	20.3038520812988	19.3487758636475	19.9626808166504
B6EHQ5	B6EHQ5	HTH-type transcriptional regulator HexR	16.0843715667725	15.6939220428467	15.8973016738892	16.0994300842285	16.3412055969238	17.0132350921631	14.8603591918945	15.9983043670654	16.0252475738525	15.9187002182007	15.9687118530273	16.1020984649658	16.2567615509033	15.8769006729126	16.239709854126	16.2820739746094	16.2436943054199	15.95396900177	16.142147064209	16.4134788513184	16.2342567443848	15.8317775726318	16.6051464080811	16.1058883666992
B6EHQ6	B6EHQ6	Pyridoxal-dependent decarboxylase (EC 4.1.1.-)	NaN	NaN	NaN	NaN	NaN	NaN	NaN	NaN	NaN	NaN	NaN	NaN	NaN	NaN	NaN	NaN	NaN	NaN	NaN	NaN	NaN	NaN	NaN	NaN
B6EHQ7	B6EHQ7	Putative exported protein	16.2345561981201	16.4567394256592	15.8378496170044	16.0104846954346	16.5294761657715	15.8661680221558	NaN	16.0408458709717	14.9553318023682	15.2486686706543	16.2130279541016	15.8551120758057	16.6952018737793	16.4345626831055	14.9748182296753	16.356330871582	16.385778427124	16.2388153076172	16.301513671875	16.5405216217041	16.2388534545898	15.8087377548218	16.064510345459	16.055154800415
B6EHR2	B6EHR2	Putative exported protein	19.8700733184814	19.4092864990234	19.0248584747314	18.8929691314697	19.4767265319824	18.7849407196045	20.4126605987549	18.5395832061768	19.2385540008545	19.8080711364746	19.1800785064697	18.9915332794189	19.7236747741699	20.0883541107178	20.0695972442627	19.7165241241455	19.5297241210938	19.3255558013916	19.9499187469482	19.5378971099854	19.7854518890381	20.1849536895752	19.1422824859619	19.5877819061279
B6EHR3	B6EHR3	Putative lipoprotein	15.3707895278931	15.1971015930176	15.9056453704834	15.3697338104248	15.6123790740967	16.7577285766602	16.9867095947266	15.7553052902222	16.6752128601074	16.6332511901855	15.6241960525513	16.1413288116455	15.5479793548584	15.662501335144	15.9117660522461	15.5219688415527	15.5747709274292	15.4435586929321	15.6274480819702	14.895622253418	15.4585990905762	15.9124917984009	15.3194255828857	15.8496246337891
B6EHR4	B6EHR4	Phosphoserine aminotransferase (EC 2.6.1.52) (Phosphohydroxythreonine aminotransferase) (PSAT)	17.1758232116699	16.9847068786621	17.3362979888916	17.5094356536865	17.3625602722168	17.3360366821289	16.6141052246094	18.7286643981934	17.7032680511475	16.3444519042969	16.9387073516846	17.1092185974121	17.6930236816406	17.7264709472656	17.329568862915	17.1481781005859	16.7302570343018	16.9382476806641	17.1725063323975	17.2583827972412	17.4423274993896	17.019437789917	16.6688575744629	16.9888172149658
B6EHS0	B6EHS0	Probable UDP-N-acetylglucosamine--peptide N-acetylglucosaminyltransferase SPINDLY	NaN	13.5478582382202	NaN	NaN	12.8150835037231	NaN	NaN	NaN	NaN	NaN	13.6943578720093	12.9097051620483	13.3800554275513	NaN	NaN	NaN	13.9097995758057	13.7187471389771	12.7734069824219	13.599796295166	13.064658164978	13.4038105010986	13.2388229370117	13.8074560165405
B6EHS9	B6EHS9	General L-amino acid-binding periplasmic protein	19.596378326416	18.9059810638428	18.8410110473633	19.2619209289551	19.3965301513672	19.0180530548096	19.9987945556641	18.0555782318115	18.3797931671143	19.3764476776123	17.9850406646729	18.0480937957764	19.0154685974121	19.4991912841797	19.4415168762207	19.4448165893555	18.9293746948242	18.6813354492188	19.6290035247803	19.7580547332764	19.1145668029785	19.9300098419189	19.0109157562256	18.8344841003418
B6EHT0	B6EHT0	Precorrin-2 dehydrogenase (EC 1.3.1.76)	NaN	15.4908819198608	13.8545761108398	NaN	14.5772514343262	11.5345945358276	13.1331262588501	NaN	15.1178455352783	NaN	14.6817321777344	15.3456134796143	14.1139860153198	10.6721601486206	NaN	13.4868354797363	11.7986745834351	14.7762269973755	13.5081663131714	14.9493255615234	15.5238065719604	NaN	15.0698270797729	14.4044094085693
B6EHT1	B6EHT1	Transcription regulator, GntR family	NaN	NaN	17.9680938720703	18.0105056762695	16.7432041168213	18.5298957824707	17.7798862457275	NaN	17.8517246246338	17.4074840545654	16.3473453521729	16.8383674621582	NaN	NaN	NaN	17.2712078094482	16.9901485443115	NaN	NaN	NaN	17.3214874267578	17.4328193664551	17.1737747192383	NaN
B6EHT3	B6EHT3	Uncharacterized protein	NaN	NaN	NaN	NaN	NaN	14.7249402999878	12.7378387451172	NaN	12.9928855895996	13.5279655456543	13.4810428619385	14.2885055541992	13.423641204834	NaN	NaN	14.1337041854858	13.506555557251	13.2852144241333	NaN	13.9502820968628	13.5857839584351	13.4067363739014	13.7733449935913	13.6046686172485
B6EHT4	B6EHT4	FAD linked oxidase	NaN	14.3230543136597	NaN	NaN	NaN	NaN	14.1987524032593	NaN	NaN	NaN	NaN	13.4149494171143	14.25465965271	14.9638442993164	NaN	14.5914640426636	13.9001121520996	14.0903606414795	14.4024124145508	14.3116064071655	14.2103672027588	13.9246273040771	14.601713180542	14.6312341690063
B6EHT6	B6EHT6	Uncharacterized protein	17.7190685272217	16.8245105743408	17.0584354400635	17.119083404541	16.6923427581787	16.5663509368896	18.3257541656494	18.2448844909668	16.882022857666	17.456033706665	16.0332508087158	16.3951988220215	17.0167217254639	17.386754989624	18.4770221710205	16.6129550933838	16.7839183807373	16.5428657531738	17.114616394043	16.7501583099365	16.1033706665039	17.3328056335449	16.1458320617676	16.8018341064453
B6EHT9	B6EHT9	ATP synthase subunit alpha (EC 7.1.2.2) (ATP synthase F1 sector subunit alpha) (F-ATPase subunit alpha)	19.9172592163086	20.0578804016113	19.0614986419678	18.99827003479	19.9370403289795	19.5970153808594	19.1118698120117	17.9639225006104	19.1334533691406	20.1109523773193	20.2757148742676	20.7892303466797	19.724308013916	19.8523960113525	19.6023540496826	20.2023963928223	19.8403968811035	20.5560913085938	20.1918354034424	19.6521797180176	19.5101490020752	20.3402805328369	20.8204193115234	20.6428871154785
B6EHU0	B6EHU0	ATP synthase subunit delta (ATP synthase F(1) sector subunit delta) (F-type ATPase subunit delta) (F-ATPase subunit delta)	16.4011631011963	16.8394737243652	17.3481063842773	15.250298500061	16.1004161834717	15.9461069107056	17.2497978210449	16.7106189727783	18.0672874450684	17.0032768249512	16.7393856048584	17.4520969390869	16.9553775787354	16.6522846221924	16.4790382385254	16.5906600952148	16.3643569946289	16.7757129669189	16.9360618591309	16.5678520202637	16.4792747497559	16.7650012969971	16.4585018157959	16.6420230865479
B6EHU1	B6EHU1	ATP synthase subunit b (ATP synthase F(0) sector subunit b) (ATPase subunit I) (F-type ATPase subunit b) (F-ATPase subunit b)	19.7764835357666	19.4135494232178	18.3200778961182	18.8287315368652	19.2388343811035	18.9817562103271	18.7581844329834	19.9208393096924	18.3007717132568	19.3122978210449	19.326192855835	19.0659217834473	19.4761524200439	19.6924457550049	18.7760353088379	19.6020107269287	19.6973915100098	19.4926166534424	19.65553855896	19.0564517974854	18.8643550872803	19.5367965698242	19.1298370361328	19.8075065612793
B6EHU2	B6EHU2	ATP synthase subunit c (ATP synthase F(0) sector subunit c) (F-type ATPase subunit c) (F-ATPase subunit c) (Lipid-binding protein)	15.2414617538452	16.3973731994629	NaN	NaN	14.975489616394	NaN	NaN	NaN	NaN	14.2806978225708	15.7996864318848	16.349178314209	16.6992740631104	16.756555557251	NaN	14.3433246612549	15.0350570678711	16.5657558441162	16.9779052734375	15.0074653625488	13.7714891433716	15.1369514465332	15.0749778747559	16.2234172821045
B6EHU3	B6EHU3	ATP synthase subunit a (ATP synthase F0 sector subunit a) (F-ATPase subunit 6)	18.0966644287109	17.3377780914307	17.755578994751	17.7609806060791	17.8609657287598	17.9944095611572	16.0892028808594	16.1370315551758	16.1483764648438	17.5636882781982	17.445484161377	17.0061283111572	16.9975547790527	17.3154850006104	17.0875244140625	18.5106334686279	17.8523960113525	17.8143444061279	NaN	18.0818157196045	17.4687347412109	17.8949241638184	18.1900272369385	17.6071128845215
B6EHU5	B6EHU5	Probable chromosome-partitioning protein ParB	16.1238384246826	16.5932750701904	16.2684135437012	16.3680801391602	16.0529918670654	16.552339553833	15.4998769760132	16.5253677368164	16.2143955230713	15.6729774475098	16.0590496063232	16.9709606170654	16.3192481994629	15.6261940002441	15.5242967605591	16.3790054321289	16.2552318572998	16.3208885192871	16.3675689697266	16.5656967163086	17.049955368042	16.3254642486572	16.8241386413574	16.6585750579834
B6EHU6	B6EHU6	Chromosome partitioning protein, sporulation initiation inhibitor protein Soj	NaN	NaN	NaN	NaN	NaN	NaN	NaN	NaN	NaN	NaN	NaN	NaN	13.7616548538208	NaN	NaN	NaN	NaN	NaN	13.6382093429565	NaN	NaN	NaN	NaN	NaN
B6EHU7	B6EHU7	Ribosomal RNA small subunit methyltransferase G (EC 2.1.1.170) (16S rRNA 7-methylguanosine methyltransferase) (16S rRNA m7G methyltransferase)	15.0521430969238	16.4085960388184	15.9015502929688	15.3130598068237	16.3626461029053	16.3071117401123	15.8633632659912	NaN	15.7940349578857	16.1094837188721	16.2344245910645	16.9951267242432	16.0992031097412	15.8982944488525	15.5711603164673	16.9794692993164	15.9861087799072	15.9961423873901	16.1314144134521	16.5687141418457	16.1483383178711	16.1429252624512	16.6106491088867	16.2432117462158
B6EHU8	B6EHU8	tRNA uridine 5-carboxymethylaminomethyl modification enzyme MnmG (Glucose-inhibited division protein A)	14.9428806304932	16.2909736633301	16.1601276397705	15.5902948379517	15.6532649993896	16.1257152557373	15.7410459518433	NaN	14.5859603881836	15.7623558044434	15.7477474212646	17.0800476074219	15.6882772445679	15.2646627426147	14.9143381118774	16.1699638366699	15.693078994751	16.0598945617676	16.1843910217285	16.4609031677246	16.4361915588379	16.3157691955566	16.9621734619141	16.9168357849121
B6EHU9	B6EHU9	Citrate synthase	16.6756267547607	16.6741104125977	17.6866092681885	16.9059505462646	16.4829025268555	18.0196018218994	17.6292705535889	17.9023036956787	17.2496128082275	17.039176940918	17.1861133575439	17.6971035003662	15.9465408325195	16.4883575439453	16.6953372955322	16.8811855316162	16.9656715393066	16.5799198150635	16.5151138305664	16.4066200256348	16.8811855316162	16.9521961212158	17.2509098052979	16.8498935699463
B6EHV0	B6EHV0	Succinate dehydrogenase cytochrome b556 subunit	NaN	NaN	NaN	NaN	NaN	NaN	NaN	NaN	NaN	NaN	NaN	NaN	NaN	NaN	NaN	NaN	NaN	NaN	NaN	NaN	NaN	NaN	NaN	NaN
B6EHV2	B6EHV2	Succinate dehydrogenase flavoprotein subunit (EC 1.3.5.1)	17.7471446990967	19.169792175293	18.5854911804199	17.837381362915	18.9918365478516	17.7575340270996	17.0314426422119	17.7136421203613	18.548641204834	17.9392242431641	19.144100189209	18.5960884094238	18.9672775268555	18.5187225341797	17.8727951049805	18.5884952545166	18.4871482849121	19.2443504333496	18.6717281341553	18.3811454772949	18.6830501556396	18.2008895874023	18.5793151855469	18.8724937438965
B6EHV3	B6EHV3	Succinate dehydrogenase iron-sulfur subunit (EC 1.3.5.1)	16.3888244628906	16.3679599761963	16.9297199249268	16.2941188812256	17.1069717407227	16.679479598999	16.6890697479248	17.0088653564453	16.6026401519775	16.4785480499268	17.1278743743896	17.0414237976074	16.3706703186035	16.6483573913574	15.9593458175659	16.7030658721924	16.6143932342529	16.7979145050049	16.4600715637207	16.4522571563721	16.764741897583	16.709810256958	16.811149597168	16.9794692993164
B6EHV4	B6EHV4	Oxoglutarate dehydrogenase (succinyl-transferring) (EC 1.2.4.2)	NaN	15.3319320678711	14.7737054824829	12.1288642883301	14.961856842041	11.0719318389893	14.0968799591064	14.119589805603	15.5158843994141	15.99986743927	16.4742755889893	16.5440731048584	15.5826120376587	15.5268659591675	15.54212474823	16.260570526123	15.8581266403198	16.2227573394775	16.0953350067139	16.0116424560547	16.289623260498	15.727840423584	16.585578918457	16.2723560333252
B6EHV5	B6EHV5	Dihydrolipoyllysine-residue succinyltransferase component of 2-oxoglutarate dehydrogenase complex (EC 2.3.1.61) (2-oxoglutarate dehydrogenase complex component E2)	18.749927520752	19.60693359375	18.5345001220703	18.6327533721924	18.6534748077393	18.7480621337891	18.1399612426758	18.6308708190918	18.0162315368652	18.5053310394287	19.2133312225342	19.2984027862549	19.3063468933105	19.1614761352539	18.2420024871826	19.0539360046387	19.2482929229736	19.3793277740479	19.4200630187988	18.9171848297119	18.7588348388672	18.6248168945313	19.0507793426514	19.3667488098145
B6EHV6	B6EHV6	Succinate--CoA ligase [ADP-forming] subunit beta (EC 6.2.1.5) (Succinyl-CoA synthetase subunit beta) (SCS-beta)	18.4267730712891	19.0532474517822	19.4445343017578	19.6895809173584	18.6700687408447	18.9146766662598	18.4629173278809	19.7530994415283	19.3632030487061	18.336254119873	19.3829612731934	19.4399356842041	18.0639209747314	18.2603588104248	18.7742652893066	18.2120018005371	18.8017406463623	18.9325199127197	18.4890327453613	18.3737316131592	19.1152515411377	17.9660663604736	18.8395366668701	18.5262317657471
B6EHV7	B6EHV7	Succinate--CoA ligase [ADP-forming] subunit alpha (EC 6.2.1.5) (Succinyl-CoA synthetase subunit alpha) (SCS-alpha)	17.9872093200684	18.523401260376	17.8995933532715	17.1031856536865	18.1296863555908	17.169376373291	18.841287612915	17.4236583709717	19.5204696655273	18.4215641021729	19.0204963684082	19.1569671630859	18.1737747192383	18.1333522796631	18.7170276641846	17.4949798583984	17.736349105835	18.5300102233887	18.1293830871582	17.4416790008545	18.5757389068604	17.7334384918213	17.8868522644043	18.2874412536621
B6EHW0	B6EHW0	High-affinity zinc uptake system protein ZnuA	NaN	12.1800022125244	14.2255086898804	NaN	12.9570655822754	13.8310098648071	14.3827590942383	15.0670137405396	14.0241870880127	NaN	13.4329328536987	14.4827451705933	14.4121065139771	13.3260078430176	NaN	15.18239402771	NaN	12.8200988769531	13.5594968795776	14.5462913513184	14.3778886795044	14.6933784484863	14.5158233642578	14.1781206130981
B6EHW1	B6EHW1	Exported peptidase	12.8092460632324	13.0391416549683	NaN	NaN	13.4120407104492	NaN	NaN	NaN	NaN	NaN	14.4699592590332	13.8459796905518	13.2960557937622	13.4889698028564	NaN	14.1697683334351	14.1633348464966	14.323899269104	13.3117485046387	14.3367853164673	14.2399711608887	13.9201669692993	14.7071971893311	14.5468339920044
B6EHW3	B6EHW3	Tyrosine--tRNA ligase (EC 6.1.1.1) (Tyrosyl-tRNA synthetase) (TyrRS)	15.5849628448486	16.1815795898438	16.3864517211914	16.3162631988525	16.4112453460693	16.7690105438232	16.3208351135254	15.7532949447632	16.5262546539307	15.9934024810791	16.1888408660889	16.7638339996338	15.3892612457275	15.0051860809326	15.5650129318237	16.5514831542969	16.0899047851563	16.2641868591309	16.0235805511475	16.2657985687256	16.2411823272705	16.2781944274902	17.0607585906982	16.3970890045166
B6EHW4	B6EHW4	UPF0313 protein VSAL_I0856	NaN	12.9069471359253	NaN	NaN	NaN	NaN	NaN	NaN	NaN	12.2640905380249	12.6261882781982	13.5526695251465	12.9984140396118	12.3996782302856	NaN	13.6396799087524	12.9955730438232	13.7186403274536	14.1152067184448	13.3022108078003	13.1958951950073	NaN	14.4052076339722	14.1938333511353
B6EHW7	B6EHW7	Uncharacterized protein	NaN	NaN	NaN	NaN	NaN	NaN	NaN	NaN	NaN	NaN	NaN	NaN	NaN	NaN	NaN	NaN	NaN	NaN	NaN	NaN	NaN	NaN	NaN	NaN
B6EHX0	B6EHX0	Serine hydroxymethyltransferase (SHMT) (Serine methylase) (EC 2.1.2.1)	18.4624786376953	18.2571392059326	18.3461151123047	17.8429756164551	18.3183135986328	18.4456462860107	19.6229591369629	19.3380393981934	17.8457355499268	17.8844680786133	18.0916118621826	18.3342037200928	18.013126373291	18.2022762298584	17.953332901001	18.0233421325684	17.9951267242432	17.9930267333984	18.2439556121826	18.0273990631104	17.9989318847656	17.8236408233643	18.2099571228027	18.1665840148926
B6EHX2	B6EHX2	Putative lipoprotein	16.6476554870605	15.6137895584106	16.5349254608154	16.874116897583	16.4635887145996	17.4563541412354	17.0506992340088	16.9990978240967	17.1609344482422	16.5664844512939	15.7825117111206	15.7758674621582	15.536247253418	16.4993934631348	16.4025783538818	16.0503158569336	16.8092651367188	15.3900346755981	14.620964050293	16.2767066955566	16.2403812408447	16.6602458953857	16.1774978637695	15.4951677322388
B6EHX5	B6EHX5	Extracellular solute-binding protein	NaN	17.8502597808838	19.8145637512207	17.7530994415283	18.7774791717529	17.9251480102539	17.6793422698975	18.152889251709	19.8581447601318	17.6692028045654	18.7659072875977	19.1076354980469	18.1113605499268	17.7863464355469	17.9885959625244	17.6956768035889	17.9134502410889	17.9693870544434	17.0165042877197	19.2000503540039	18.7904243469238	18.0909385681152	18.3620471954346	17.951000213623
B6EHY3	B6EHY3	Aldehyde dehydrogenase (EC 1.2.1.3)	NaN	13.909330368042	14.1358699798584	NaN	12.8584089279175	13.6958808898926	NaN	NaN	14.8206777572632	NaN	12.7990999221802	14.6719284057617	14.0617933273315	NaN	NaN	NaN	NaN	13.1079530715942	12.5162906646729	13.2911710739136	14.9291200637817	NaN	13.3117485046387	13.5978193283081
B6EHZ1	B6EHZ1	D,D-heptose 1,7-bisphosphate phosphatase (EC 3.1.3.-)	18.0573253631592	18.1708450317383	18.8497409820557	18.862268447876	18.3446865081787	19.3874073028564	18.6352710723877	19.518798828125	18.6510581970215	18.3528537750244	18.2223224639893	18.4169540405273	17.6262073516846	17.3701591491699	18.2910003662109	17.6314754486084	17.5021476745605	17.7681064605713	17.3816947937012	17.9445514678955	18.413610458374	17.7862815856934	18.0658149719238	17.968879699707
B6EHZ2	B6EHZ2	Methionine import ATP-binding protein MetN (EC 7.4.2.11)	15.7443342208862	15.7622261047363	15.9356021881104	15.4625978469849	16.0061721801758	15.821325302124	15.791111946106	14.9228162765503	16.4305171966553	15.9580545425415	15.969970703125	16.1355094909668	15.2574615478516	15.6081390380859	14.9402675628662	16.5420799255371	16.2530155181885	16.0932121276855	15.8365926742554	16.3131847381592	16.1628246307373	16.3338375091553	16.7327766418457	16.5132179260254
B6EHZ3	B6EHZ3	D-methionine transport system permease protein MetI	NaN	14.9116725921631	16.5087699890137	16.1098308563232	15.5045709609985	17.3581008911133	17.2231712341309	17.2096252441406	16.7437305450439	17.0626583099365	16.5709075927734	16.270076751709	15.4300603866577	15.4471158981323	16.3813743591309	15.6622791290283	15.6434898376465	15.3897323608398	15.959662437439	15.3978414535522	15.9407262802124	16.1975421905518	15.9945964813232	15.895149230957
B6EHZ4	B6EHZ4	Lipoprotein	18.8303413391113	18.1368103027344	18.6840782165527	19.046947479248	18.8503818511963	19.4467163085938	18.8359642028809	19.3265438079834	18.7223739624023	19.2627468109131	18.890983581543	18.463077545166	18.4220561981201	18.9045104980469	19.1725063323975	19.1987800598145	19.1353092193604	18.0701732635498	18.5478134155273	18.3306198120117	18.3177833557129	19.3338756561279	18.6704139709473	19.2762603759766
B6EHZ8	B6EHZ8	Proline--tRNA ligase (EC 6.1.1.15) (Prolyl-tRNA synthetase) (ProRS)	14.7389898300171	16.5146217346191	16.512077331543	16.053882598877	16.3253402709961	16.184778213501	15.9847078323364	14.2440662384033	16.672176361084	16.548957824707	16.7368774414063	17.5553226470947	15.5971508026123	15.3554201126099	15.6055088043213	15.8849334716797	15.4575729370117	16.2555084228516	15.7518577575684	15.9838838577271	16.9723072052002	16.2053165435791	16.7834072113037	16.190731048584
B6EI04	B6EI04	Dihydropicolinate synthase (EC 4.1.3.3)	15.454460144043	13.0964517593384	14.9674968719482	16.4104022979736	14.5538091659546	15.3083744049072	17.2911338806152	NaN	NaN	13.7867803573608	14.2203779220581	13.3849182128906	13.4678602218628	14.5439376831055	16.2030029296875	14.5249700546265	15.193717956543	14.5939159393311	14.2593755722046	14.6874303817749	14.4271821975708	NaN	14.7393054962158	14.4615430831909
B6EI05	B6EI05	UPF0253 protein VSAL_I0900	15.737247467041	13.3725929260254	13.8787212371826	17.2184505462646	14.9527864456177	16.6376438140869	17.2784862518311	17.7056331634521	15.3023176193237	16.579080581665	15.9863977432251	15.012580871582	13.8181829452515	15.9097290039063	17.6508827209473	16.4974937438965	16.5035152435303	14.8173332214355	14.872145652771	15.490255355835	15.9728231430054	16.163610458374	14.8737802505493	15.3769397735596
B6EI06	B6EI06	Uncharacterized protein	13.8024158477783	NaN	NaN	NaN	13.6792602539063	NaN	NaN	NaN	NaN	13.8511638641357	14.526743888855	14.3883533477783	NaN	14.8033742904663	14.2811326980591	15.3566236495972	14.162784576416	14.6734199523926	14.4494714736938	14.7087602615356	15.0348844528198	14.3152198791504	14.1790542602539	15.2660179138184
B6EI13	B6EI13	t(6)A37 threonylcarbamoyladenosine biosynthesis protein TsaB (tRNA threonylcarbamoyladenosine biosynthesis protein TsaB)	13.1861763000488	14.3180484771729	NaN	NaN	14.2799005508423	15.7877492904663	13.5002193450928	NaN	12.9678564071655	12.9186582565308	14.1697683334351	15.375412940979	13.3687791824341	NaN	NaN	14.8214750289917	13.5946741104126	14.6111402511597	13.9338750839233	14.5846691131592	14.6688299179077	14.4362564086914	14.3563833236694	15.5415201187134
B6EI15	B6EI15	Formyltetrahydrofolate deformylase (EC 3.5.1.10) (Formyl-FH(4) hydrolase)	14.9783086776733	18.4584789276123	18.1962852478027	14.5600337982178	18.2510013580322	16.6151123046875	15.3358087539673	14.9522857666016	17.5001258850098	15.6994094848633	18.0271816253662	17.89035987854	18.2754421234131	16.2682857513428	15.298957824707	16.6992740631104	16.2118511199951	18.1788883209229	17.2671890258789	18.299430847168	18.4475021362305	16.3909759521484	18.073263168335	17.686336517334
B6EI16	B6EI16	Lead, cadmium, zinc and mercury-transporting ATPase (EC 3.6.3.5)	NaN	NaN	NaN	NaN	NaN	NaN	NaN	NaN	NaN	NaN	13.0673837661743	13.0511922836304	NaN	NaN	NaN	13.0750951766968	13.0589561462402	12.9103803634644	12.6358089447021	13.3444347381592	12.9879570007324	13.3549385070801	13.3434629440308	13.8573007583618
B6EI23	B6EI23	Methyl-accepting chemotaxis protein	NaN	NaN	NaN	NaN	NaN	NaN	NaN	NaN	NaN	NaN	NaN	NaN	NaN	NaN	NaN	NaN	NaN	NaN	NaN	NaN	NaN	NaN	NaN	NaN
B6EI29	B6EI29	Putative phospholipase D	NaN	NaN	NaN	NaN	NaN	14.3970060348511	14.2128000259399	NaN	NaN	NaN	NaN	NaN	NaN	12.9964733123779	NaN	14.1895160675049	13.8734445571899	13.4394416809082	NaN	13.2607135772705	13.2992076873779	12.7014360427856	NaN	13.7668390274048
B6EI32	B6EI32	50S ribosomal protein L25	20.0753536224365	20.2147789001465	18.6232814788818	19.9898166656494	19.6592540740967	19.3792858123779	18.0899047851563	18.9092655181885	18.2023239135742	19.682861328125	19.6010856628418	19.749568939209	20.0137252807617	20.5939559936523	20.1953239440918	20.3052997589111	19.9979686737061	20.2501449584961	20.2910900115967	20.3519706726074	20.1141338348389	19.5910358428955	19.3914623260498	19.8126068115234
B6EI33	B6EI33	Heat shock protein	NaN	NaN	NaN	NaN	15.1061534881592	NaN	17.6016845703125	NaN	16.2210388183594	14.4046754837036	15.260404586792	15.4596557617188	16.1780414581299	15.4348888397217	14.9873523712158	15.2042274475098	15.8647661209106	15.0211973190308	15.2655048370361	16.0240364074707	15.6972122192383	15.5466833114624	15.6586017608643	15.4746561050415
B6EI37	B6EI37	3-oxoacyl-[acyl-carrier-protein] reductase (EC 1.1.1.100)	14.5435752868652	14.8141317367554	14.9390277862549	15.3662195205688	14.3964710235596	16.2867736816406	17.1245460510254	NaN	15.7780771255493	15.45481300354	14.8905963897705	15.1912136077881	14.1885890960693	14.7005481719971	16.3546962738037	14.5034532546997	15.0855140686035	13.8864583969116	15.5154228210449	14.8629274368286	15.6101598739624	14.7387256622314	15.1585702896118	14.6241674423218
B6EI39	B6EI39	Beta-ketoacyl-[ACP] synthase	NaN	NaN	NaN	NaN	NaN	NaN	NaN	NaN	NaN	NaN	NaN	NaN	NaN	NaN	NaN	NaN	NaN	NaN	NaN	NaN	NaN	NaN	NaN	NaN
B6EI40	B6EI40	Putative lipoprotein	NaN	NaN	NaN	NaN	NaN	NaN	NaN	NaN	NaN	NaN	NaN	NaN	NaN	NaN	NaN	NaN	NaN	NaN	NaN	NaN	NaN	NaN	NaN	NaN
B6EI41	B6EI41	Membrane protein	NaN	NaN	NaN	NaN	NaN	NaN	NaN	NaN	NaN	NaN	NaN	NaN	NaN	NaN	NaN	NaN	NaN	NaN	NaN	NaN	NaN	NaN	NaN	NaN
B6EI44	B6EI44	Putative phenylalanine and histidine ammonia-lyase	18.3041191101074	17.5308475494385	17.9988212585449	18.3511295318604	17.785005569458	18.2826080322266	20.0235061645508	19.459680557251	17.9718570709229	18.271800994873	17.6013202667236	17.1371116638184	17.9186992645264	18.443826675415	18.6285953521729	17.9286231994629	18.1080951690674	17.4668254852295	17.8368263244629	17.5677032470703	17.3816108703613	17.9807529449463	17.1640815734863	17.4835319519043
B6EI46	B6EI46	Uncharacterized protein	NaN	NaN	NaN	NaN	NaN	NaN	NaN	NaN	NaN	NaN	NaN	NaN	NaN	NaN	NaN	NaN	NaN	NaN	NaN	NaN	NaN	NaN	NaN	NaN
B6EI49	B6EI49	Acyl carrier protein (ACP)	18.7501583099365	17.7744903564453	17.2068614959717	19.6627521514893	18.400411605835	19.2816352844238	19.930139541626	19.8556995391846	16.9994277954102	19.0039348602295	18.7064418792725	18.2338809967041	18.2484092712402	18.6016120910645	19.8095798492432	19.1143627166748	19.3583583831787	18.2192058563232	18.5416641235352	18.8062152862549	18.6821231842041	18.8085422515869	17.7635097503662	18.3910427093506
B6EI50	B6EI50	Putative acyl carrier protein	17.3610191345215	16.184720993042	NaN	17.2508163452148	17.4463729858398	18.5557346343994	19.9262504577637	18.4613590240479	18.4811687469482	17.8125286102295	17.2792110443115	17.1504611968994	17.2157039642334	17.7190017700195	17.6549434661865	16.966911315918	16.7253398895264	16.6325416564941	16.7687530517578	16.7794380187988	16.9180011749268	17.3798351287842	16.4534950256348	16.8164081573486
B6EI53	B6EI53	Putative lipoprotein	14.1678104400635	13.4912271499634	14.4116430282593	NaN	13.7880048751831	NaN	14.3660488128662	NaN	NaN	13.866602897644	15.028769493103	13.5032043457031	14.4438505172729	14.5197591781616	14.5090322494507	14.1972932815552	14.6222810745239	14.0985260009766	14.1550550460815	14.2688341140747	14.0604429244995	14.8522853851318	14.5364904403687	14.2728481292725
B6EI57	B6EI57	Arginine--tRNA ligase (EC 6.1.1.19) (Arginyl-tRNA synthetase) (ArgRS)	16.1343059539795	17.3079471588135	16.0959129333496	16.333381652832	16.5290336608887	16.0593013763428	14.1348276138306	15.6914167404175	15.7646379470825	16.5541687011719	16.9317989349365	17.80788230896	16.9235820770264	16.7492408752441	15.8682441711426	17.2968807220459	17.0138893127441	17.0836868286133	17.0670776367188	17.1178665161133	18.008264541626	16.9947948455811	17.3912105560303	17.239673614502
B6EI59	B6EI59	Acetate kinase (EC 2.7.2.1) (Acetokinase)	18.51198387146	18.877534866333	18.9414596557617	18.5235919952393	18.4319629669189	18.7810401916504	19.1696949005127	19.040433883667	18.9641208648682	18.5951404571533	18.4763507843018	18.8815441131592	18.7866973876953	18.2833786010742	18.9252643585205	18.6578426361084	18.3692226409912	18.6431159973145	18.6578426361084	19.0980262756348	19.1943378448486	18.6666393280029	18.8385829925537	19.0826225280762
B6EI60	B6EI60	Phosphate acetyltransferase (EC 2.3.1.8) (Phosphotransacetylase)	16.4641628265381	17.4273452758789	18.1855335235596	18.2920341491699	17.4585990905762	17.6323986053467	17.7535572052002	18.4084796905518	17.9717464447021	17.8738765716553	17.9108772277832	18.0989780426025	17.3378658294678	17.262975692749	18.1219177246094	17.9008312225342	17.6226387023926	17.6933650970459	17.7536869049072	17.9822025299072	17.936695098877	18.0318737030029	18.3789043426514	17.9910907745361
B6EI64	B6EI64	Phosphate-binding protein	NaN	NaN	NaN	NaN	NaN	NaN	NaN	NaN	NaN	NaN	NaN	NaN	NaN	NaN	NaN	NaN	NaN	NaN	NaN	NaN	NaN	NaN	NaN	NaN
B6EI75	B6EI75	UPF0319 protein VSAL_I2129	16.6712093353271	15.5327215194702	16.8281116485596	16.7280006408691	16.4666347503662	16.8638725280762	18.6364402770996	16.2672805786133	16.7384624481201	17.4466152191162	16.5690689086914	16.3053665161133	16.4587745666504	16.310791015625	17.267463684082	16.4444980621338	16.7864742279053	16.2740497589111	16.0102882385254	16.1052742004395	15.8724346160889	17.2633419036865	16.1553115844727	16.8119010925293
B6EI76	B6EI76	Methyl-accepting chemotaxis protein	NaN	NaN	NaN	NaN	NaN	NaN	NaN	NaN	NaN	NaN	NaN	NaN	NaN	NaN	NaN	NaN	NaN	NaN	NaN	NaN	NaN	NaN	NaN	NaN
B6EI78	B6EI78	Periplasmic solute binding receptor protein	13.7579107284546	NaN	13.9723520278931	14.3376216888428	14.5989246368408	15.2160263061523	15.9323997497559	14.0681066513062	NaN	14.4339761734009	13.9769220352173	13.4688787460327	13.7389364242554	14.6803045272827	15.0216302871704	14.14577293396	14.7548351287842	13.436450958252	13.2389574050903	13.848427772522	14.680853843689	14.0930051803589	13.9447116851807	14.0206327438354
B6EI79	B6EI79	Methylglyoxal synthase (MGS) (EC 4.2.3.3)	18.0501670837402	17.3683700561523	17.7628612518311	18.7882270812988	17.7965850830078	17.5508975982666	19.46897315979	20.6405067443848	17.2955360412598	17.7287979125977	17.2153244018555	17.0968189239502	17.4088115692139	17.5669612884521	18.1618690490723	17.1970062255859	17.8771171569824	17.0443096160889	17.701171875	17.4848709106445	17.5971794128418	17.7133731842041	17.0107250213623	17.2596702575684
B6EI82	B6EI82	Carboxynorspermidine/carboxyspermidine decarboxylase (CANS DC/CAS DC) (CANSDC/CASDC) (EC 4.1.1.96)	NaN	NaN	NaN	NaN	NaN	NaN	NaN	NaN	NaN	NaN	NaN	12.3935518264771	NaN	NaN	NaN	NaN	NaN	NaN	NaN	NaN	NaN	NaN	NaN	11.7632122039795
B6EI83	B6EI83	Saccharopine dehydrogenase	14.2400455474854	14.5949077606201	15.2715721130371	15.1958332061768	14.857008934021	15.5937995910645	15.342004776001	NaN	14.8698348999023	15.6308078765869	14.8949127197266	15.3850870132446	14.3233366012573	14.1689071655273	15.8618869781494	15.1993274688721	14.4622468948364	15.0288991928101	14.5833177566528	14.7364549636841	14.7501316070557	15.2273902893066	15.6042346954346	15.2287435531616
B6EI85	B6EI85	Cdp-diacylglycerol--glycerol-3-phosphate 3-phosphatidyltransferas (Phosphatidylglycerophosphate synthase) (EC 2.7.8.5)	NaN	NaN	NaN	NaN	NaN	NaN	NaN	NaN	NaN	NaN	NaN	NaN	NaN	NaN	NaN	NaN	NaN	NaN	NaN	NaN	NaN	NaN	NaN	NaN
B6EI87	B6EI87	Response regulator VarA	NaN	NaN	NaN	NaN	NaN	NaN	13.8470573425293	NaN	NaN	NaN	NaN	14.1479206085205	NaN	NaN	NaN	12.8539524078369	NaN	13.2442893981934	13.3576898574829	13.3309164047241	13.8940601348877	NaN	14.0300636291504	14.2340688705444
B6EI93	B6EI93	Putative lipoprotein	17.3025131225586	17.2507247924805	15.4410963058472	15.8091907501221	16.622709274292	15.8516025543213	16.3678588867188	16.4590625762939	15.8905963897705	16.1581764221191	16.6640033721924	16.230827331543	17.8162212371826	18.0222053527832	16.7799510955811	17.0414237976074	17.4165000915527	17.0583305358887	17.5631656646729	16.7805919647217	16.4446754455566	16.8923759460449	16.1069107055664	16.9502601623535
B6EI95	B6EI95	Transcriptional repressor NrdR	NaN	NaN	15.5682229995728	NaN	15.1667909622192	14.8163833618164	16.2471675872803	15.2142057418823	NaN	15.8902168273926	15.7968511581421	14.8659744262695	13.1467275619507	NaN	15.5890073776245	15.0440950393677	NaN	15.0840606689453	12.7916917800903	14.6962070465088	14.8314552307129	15.7784109115601	14.9723520278931	13.9170923233032
B6EI97	B6EI97	Riboflavin synthase alpha chain (EC 2.5.1.9)	17.4063205718994	16.6009006500244	17.1605415344238	16.5027694702148	16.9520816802979	17.2343502044678	19.2569770812988	17.7972812652588	17.7168598175049	17.7878761291504	16.9125156402588	16.3839244842529	16.4177207946777	17.5292472839355	17.8232669830322	17.0241012573242	16.6747989654541	16.2300205230713	16.4226722717285	16.8222713470459	16.7380657196045	17.4223442077637	16.6848316192627	16.3605213165283
B6EI98	B6EI98	3,4-dihydroxy-2-butanone 4-phosphate synthase (DHBP synthase) (EC 4.1.99.12)	18.0636577606201	18.947151184082	18.871862411499	18.8436508178711	18.7500591278076	18.8331871032715	18.4723091125488	18.9979953765869	18.6365814208984	18.3519916534424	18.3828773498535	19.3929080963135	17.8528823852539	17.7665538787842	17.9905910491943	18.3471965789795	18.2625179290771	18.3135375976563	18.1187286376953	18.2792110443115	19.2822246551514	18.4943161010742	18.9307899475098	18.3935165405273
B6EI99	B6EI99	6,7-dimethyl-8-ribityllumazine synthase (DMRL synthase) (LS) (Lumazine synthase) (EC 2.5.1.78)	21.2796306610107	20.2798004150391	20.8504123687744	21.1326999664307	20.990161895752	21.1133079528809	22.4503307342529	21.6401081085205	20.7247562408447	21.7625141143799	21.1995830535889	20.1437015533447	20.4093494415283	21.6612739562988	22.2512149810791	21.4500026702881	21.240161895752	20.430534362793	20.277759552002	20.8961524963379	20.5946846008301	21.2656784057617	20.6138725280762	20.001407623291
B6EIA0	B6EIA0	Transcription antitermination protein NusB (Antitermination factor NusB)	17.7509422302246	17.8432216644287	17.5021476745605	17.3514747619629	17.8095169067383	17.0768146514893	16.3531475067139	18.322193145752	17.1583728790283	17.2184505462646	17.6128101348877	17.6677494049072	17.3957347869873	17.2113361358643	17.2428398132324	17.419548034668	17.0175914764404	17.3733921051025	17.3576717376709	17.3682842254639	17.7604598999023	17.5838031768799	17.8124656677246	17.1435031890869
B6EIA6	B6EIA6	Antibiotic biosynthesis monooxygenase	17.4165840148926	15.8921394348145	NaN	16.2334327697754	16.4316940307617	16.1138229370117	NaN	NaN	NaN	16.1508769989014	15.7456741333008	15.0753955841064	15.922212600708	16.9220733642578	15.766529083252	17.0516548156738	17.2241153717041	15.9324684143066	16.0562782287598	17.0084285736084	16.5558929443359	16.799560546875	16.39137840271	15.8448524475098
B6EIA7	B6EIA7	1-deoxy-D-xylulose-5-phosphate synthase (EC 2.2.1.7) (1-deoxyxylulose-5-phosphate synthase) (DXP synthase) (DXPS)	NaN	14.9006309509277	15.8630247116089	NaN	14.9769668579102	16.5636882781982	15.6782703399658	17.1022624969482	16.8255062103271	15.8188314437866	15.9939556121826	16.3605213165283	14.7912645339966	14.2462949752808	15.1307716369629	16.0334663391113	15.0584564208984	15.0360879898071	14.7171945571899	15.7900943756104	16.0119037628174	15.1883182525635	15.9889726638794	15.5995063781738
B6EIA9	B6EIA9	Exodeoxyribonuclease 7 small subunit (EC 3.1.11.6) (Exodeoxyribonuclease VII small subunit) (Exonuclease VII small subunit)	NaN	NaN	NaN	NaN	NaN	NaN	NaN	NaN	NaN	NaN	NaN	NaN	NaN	NaN	NaN	NaN	NaN	NaN	NaN	NaN	NaN	NaN	NaN	NaN
B6EIB0	B6EIB0	Sodium-driven polar flagellar protein MotA	NaN	NaN	14.8028192520142	NaN	13.9956789016724	15.1578207015991	15.210747718811	15.3939933776855	15.9935350418091	14.6584901809692	14.2936153411865	15.0782346725464	NaN	NaN	NaN	14.7659072875977	NaN	13.498101234436	13.5823774337769	13.961630821228	13.9258327484131	14.7864227294922	14.2363882064819	14.0573148727417
B6EIB1	B6EIB1	Sodium-driven polar flagellar protein MotB	NaN	NaN	20.2396965026855	19.1200714111328	19.0335674285889	19.9768714904785	18.2696113586426	19.7788753509521	20.1444492340088	19.2968578338623	19.1796913146973	18.9930267333984	NaN	NaN	19.5652694702148	19.2391834259033	19.1214618682861	NaN	18.1003646850586	18.5827732086182	18.5146064758301	19.228536605835	19.272985458374	18.549732208252
B6EIB2	B6EIB2	tRNA sulfurtransferase (EC 2.8.1.4) (Sulfur carrier protein ThiS sulfurtransferase) (Thiamine biosynthesis protein ThiI) (tRNA 4-thiouridine synthase)	NaN	14.3369941711426	13.0422916412354	NaN	14.2782316207886	NaN	14.414288520813	NaN	15.3415184020996	12.9900150299072	14.9056692123413	15.6318874359131	14.810320854187	14.1882028579712	NaN	13.9814777374268	13.6526212692261	15.0014963150024	14.7634201049805	14.0470390319824	14.832049369812	14.9168586730957	14.7090835571289	15.5032043457031
B6EIB5	B6EIB5	Protein ThiJ	15.8048372268677	15.0819406509399	16.5858860015869	15.4576692581177	15.8933486938477	16.225658416748	18.1011848449707	15.3281841278076	17.8575077056885	16.9985466003418	16.4832649230957	16.909236907959	15.887601852417	16.1068897247314	16.9013614654541	15.7476425170898	15.5066795349121	15.1556091308594	15.9472026824951	15.3934907913208	15.7248601913452	16.4177379608154	15.24436378479	15.7364282608032
B6EIB9	B6EIB9	Peptidyl-prolyl cis-trans isomerase (PPIase) (EC 5.2.1.8)	17.726203918457	17.3628177642822	17.0325183868408	16.8700275421143	17.2763977050781	16.9268283843994	17.3037624359131	16.6736946105957	16.8281116485596	17.0955829620361	17.2056217193604	16.9279861450195	17.2928428649902	17.8719539642334	17.2702960968018	17.6410350799561	17.8112735748291	17.428653717041	17.2856369018555	17.5546493530273	17.5210628509521	17.4049911499023	17.3756847381592	17.3690528869629
B6EIC0	B6EIC0	Putative lipoprotein	16.1595363616943	16.1752967834473	15.57728099823	NaN	15.5290031433105	14.9992952346802	17.3254451751709	NaN	16.7268028259277	15.4601354598999	15.9725532531738	16.5617656707764	17.2392063140869	17.1331024169922	15.835186958313	15.9407262802124	16.0939331054688	16.3149547576904	16.805492401123	15.5297966003418	15.7411508560181	15.5977907180786	15.4628219604492	16.1011753082275
B6EIC1	B6EIC1	Ribosomal RNA large subunit methyltransferase G (EC 2.1.1.174) (23S rRNA m2G1835 methyltransferase) (rRNA (guanine-N(2)-)-methyltransferase RlmG)	12.0058698654175	15.117115020752	13.2675619125366	NaN	14.6235961914063	14.542064666748	13.2389574050903	NaN	14.0975379943848	13.2321357727051	15.1624698638916	16.1785278320313	14.4963541030884	14.3797168731689	12.746808052063	15.4880285263062	14.1303291320801	15.1848363876343	15.2676649093628	15.3055276870728	15.5090637207031	14.6337327957153	15.6063470840454	15.4366788864136
B6EIC2	B6EIC2	BolA protein	14.9156455993652	15.6594104766846	13.9728002548218	NaN	14.4688148498535	13.6492557525635	14.681568145752	NaN	NaN	14.4900360107422	14.9797382354736	15.2204542160034	15.7097835540771	15.7858867645264	15.620964050293	14.5832586288452	14.8051900863647	15.6620845794678	15.2321214675903	14.7876472473145	15.3929214477539	15.022801399231	14.8561334609985	15.0197649002075
B6EIC3	B6EIC3	Na(+)-translocating NADH-quinone reductase subunit A (Na(+)-NQR subunit A) (Na(+)-translocating NQR subunit A) (EC 7.2.1.1) (NQR complex subunit A) (NQR-1 subunit A)	18.2031383514404	18.381778717041	18.3256664276123	17.9339904785156	18.329568862915	18.4309024810791	17.0093040466309	16.1507587432861	17.7401752471924	18.0072784423828	18.4592399597168	18.3865032196045	18.2539577484131	18.1845169067383	17.4243144989014	18.6362285614014	18.3654689788818	18.6942825317383	18.367431640625	18.5721530914307	18.3192405700684	18.447624206543	18.5802364349365	18.6236038208008
B6EIC4	B6EIC4	Na(+)-translocating NADH-quinone reductase subunit B (Na(+)-NQR subunit B) (Na(+)-translocating NQR subunit B) (EC 7.2.1.1) (NQR complex subunit B) (NQR-1 subunit B)	16.6100730895996	16.3146724700928	15.582465171814	NaN	16.7319812774658	14.9052925109863	NaN	NaN	NaN	16.4512424468994	16.521032333374	15.8234920501709	16.0219345092773	16.2386093139648	15.6716241836548	15.8461265563965	16.1186771392822	16.0768775939941	16.175724029541	15.4265594482422	15.8111743927002	16.3850021362305	16.1770114898682	16.5037956237793
B6EIC5	B6EIC5	Na(+)-translocating NADH-quinone reductase subunit C (Na(+)-NQR subunit C) (Na(+)-translocating NQR subunit C) (EC 7.2.1.1) (NQR complex subunit C) (NQR-1 subunit C)	18.4165000915527	17.9888172149658	18.8586006164551	18.5311145782471	18.6317596435547	18.874267578125	18.4458885192871	18.5931720733643	18.7385940551758	18.8709011077881	18.2048568725586	18.1022624969482	17.883752822876	17.8658065795898	18.4418830871582	19.0562934875488	18.58229637146	18.0799427032471	18.0875244140625	18.5078105926514	18.2559871673584	18.8009510040283	18.9967555999756	18.6536846160889
B6EIC6	B6EIC6	Na(+)-translocating NADH-quinone reductase subunit D (Na(+)-NQR subunit D) (Na(+)-translocating NQR subunit D) (EC 7.2.1.1) (NQR complex subunit D) (NQR-1 subunit D)	NaN	NaN	NaN	NaN	NaN	NaN	NaN	NaN	NaN	NaN	12.7002658843994	12.8537187576294	14.0995121002197	13.8563280105591	NaN	NaN	NaN	13.5396432876587	14.4731979370117	NaN	NaN	NaN	NaN	13.5717525482178
B6EIC8	B6EIC8	Na(+)-translocating NADH-quinone reductase subunit F (Na(+)-NQR subunit F) (Na(+)-translocating NQR subunit F) (EC 7.2.1.1) (NQR complex subunit F) (NQR-1 subunit F)	17.3112335205078	17.4539451599121	17.2675552368164	16.574800491333	17.5778427124023	17.0460147857666	17.4946689605713	NaN	16.7376689910889	17.5190677642822	17.5322189331055	17.3880176544189	17.2799377441406	17.3374309539795	17.5562973022461	17.6042194366455	17.6950645446777	17.6936359405518	17.6081962585449	17.4007453918457	17.229850769043	17.7389888763428	17.7002220153809	18.0027828216553
B6EIC9	B6EIC9	FAD:protein FMN transferase (EC 2.7.1.180) (Flavin transferase)	NaN	15.1754713058472	15.3233366012573	13.9275932312012	14.6670560836792	16.3615665435791	NaN	15.6450395584106	NaN	14.1658487319946	15.2116603851318	14.5403699874878	15.1446580886841	15.2348546981812	15.0326919555664	14.9795589447021	15.0833129882813	15.1815795898438	15.5368242263794	15.1268253326416	15.013671875	14.8961429595947	15.4396362304688	15.6765079498291
B6EID0	B6EID0	Putative exported protein	NaN	NaN	NaN	NaN	NaN	NaN	NaN	NaN	NaN	NaN	NaN	NaN	NaN	NaN	NaN	NaN	NaN	NaN	NaN	NaN	NaN	NaN	NaN	NaN
B6EID4	B6EID4	DNA methyltransferase	17.1157341003418	17.0109424591064	NaN	17.1930637359619	17.1249485015869	16.9095878601074	17.9489498138428	18.0144348144531	17.216272354126	17.254789352417	17.3394317626953	16.9569664001465	17.5451755523682	17.8256912231445	18.4711589813232	17.1962375640869	17.2686519622803	17.5237464904785	17.5208339691162	17.4225902557373	17.4155101776123	16.9593448638916	16.2631778717041	17.3553504943848
B6EIE7	B6EIE7	Aminoacyl-histidine dipeptidase (EC 3.4.13.3)	NaN	13.9297208786011	NaN	NaN	NaN	NaN	NaN	NaN	NaN	NaN	14.0058002471924	14.104024887085	13.805139541626	13.9348888397217	NaN	13.0710430145264	13.2518520355225	14.1578998565674	14.033595085144	13.0898475646973	13.5289421081543	13.6086015701294	13.6767282485962	14.3666639328003
B6EIE9	B6EIE9	Xanthine-guanine phosphoribosyltransferase (XGPRT) (EC 2.4.2.-) (EC 2.4.2.22) (Xanthine phosphoribosyltransferase)	19.662769317627	18.5372714996338	18.8081340789795	18.8125286102295	18.9223346710205	18.5289039611816	18.1360092163086	17.9163112640381	18.2196311950684	19.1205272674561	18.8577499389648	18.1181697845459	18.7481594085693	19.2570247650146	19.3125858306885	19.0093860626221	18.9982986450195	18.4361991882324	18.7680416107178	18.9457530975342	18.8056812286377	19.2171001434326	18.2847328186035	18.5339298248291
B6EIF1	B6EIF1	Glutamate 5-kinase (EC 2.7.2.11) (Gamma-glutamyl kinase) (GK)	NaN	13.6809091567993	NaN	NaN	NaN	13.0018301010132	NaN	NaN	NaN	NaN	13.5645065307617	14.1417083740234	12.9375762939453	NaN	NaN	14.3222799301147	13.5132341384888	14.0106153488159	13.9600925445557	13.8681468963623	13.9127960205078	NaN	14.3381099700928	14.3400583267212
B6EIF2	B6EIF2	Gamma-glutamyl phosphate reductase (GPR) (EC 1.2.1.41) (Glutamate-5-semialdehyde dehydrogenase) (Glutamyl-gamma-semialdehyde dehydrogenase) (GSA dehydrogenase)	NaN	13.6448698043823	14.532112121582	NaN	NaN	14.7428884506226	14.4904747009277	NaN	NaN	NaN	13.848427772522	14.5167465209961	13.622052192688	13.9464492797852	NaN	13.9138240814209	12.7066469192505	14.054349899292	14.1638851165771	14.5505666732788	14.1895160675049	14.6703796386719	14.5395221710205	14.5696773529053
B6EIF3	B6EIF3	Lipoyl synthase (EC 2.8.1.8) (Lip-syn) (LS) (Lipoate synthase) (Lipoic acid synthase) (Sulfur insertion protein LipA)	18.2150402069092	17.9897594451904	17.5269584655762	18.1088104248047	17.9940223693848	17.5061054229736	16.9830379486084	18.1989727020264	17.8349151611328	17.792459487915	18.018461227417	17.7368774414063	17.9257278442383	17.5283317565918	17.8419322967529	17.7928409576416	18.0294494628906	18.0561084747314	17.6616382598877	17.8751964569092	17.627420425415	17.9496326446533	18.0198726654053	17.7448463439941
B6EIF4	B6EIF4	Octanoyltransferase (EC 2.3.1.181) (Lipoate-protein ligase B) (Lipoyl/octanoyl transferase) (Octanoyl-[acyl-carrier-protein]-protein N-octanoyltransferase)	NaN	15.8652496337891	16.0070056915283	NaN	15.5228881835938	15.2225303649902	14.8067512512207	14.6728668212891	17.1601467132568	14.745306968689	15.5231637954712	16.5395984649658	15.816858291626	14.0472087860107	13.9513759613037	15.0837697982788	14.7295141220093	15.4220972061157	15.0135412216187	15.7392272949219	15.7809495925903	14.4177865982056	15.4019794464111	15.0382328033447
B6EIF5	B6EIF5	UPF0250 protein VSAL_I0981	16.9504871368408	17.521369934082	17.6468124389648	19.2230548858643	17.5323715209961	20.1606636047363	19.2059078216553	20.3921546936035	18.9085330963135	17.7546653747559	17.6642799377441	18.5143756866455	16.4616241455078	16.2624797821045	15.9137306213379	17.1419067382813	17.3467216491699	16.8405818939209	17.0810890197754	16.9905910491943	17.6503925323486	16.9342212677002	17.4627571105957	17.2030429840088
B6EIF6	B6EIF6	Serine-type D-Ala-D-Ala carboxypeptidase (EC 3.4.16.4)	14.9314765930176	16.2783222198486	15.4693870544434	NaN	15.895149230957	15.3932228088379	15.0633525848389	NaN	16.6221370697021	15.4514360427856	15.9706230163574	16.0807132720947	16.3135738372803	15.3012456893921	14.2190933227539	15.7192554473877	15.5958690643311	16.3810520172119	16.3504734039307	15.7060098648071	15.6003484725952	15.4771890640259	15.8192806243896	16.3524570465088
B6EIF7	B6EIF7	Endolytic peptidoglycan transglycosylase RlpA (EC 4.2.2.-)	NaN	11.9641599655151	NaN	NaN	NaN	NaN	NaN	NaN	NaN	NaN	12.1432552337646	11.7948627471924	12.0693159103394	NaN	NaN	12.3335189819336	11.3022956848145	12.1726770401001	12.5008916854858	12.0526695251465	13.2235794067383	NaN	12.2613019943237	13.0807838439941
B6EIG0	B6EIG0	Uncharacterized protein	NaN	NaN	NaN	NaN	NaN	NaN	NaN	NaN	NaN	NaN	NaN	NaN	NaN	NaN	NaN	NaN	NaN	NaN	NaN	NaN	NaN	NaN	NaN	NaN
B6EIG2	B6EIG2	DNA-binding protein	21.8558197021484	21.095645904541	21.102710723877	21.2738952636719	21.3155632019043	21.5909900665283	21.3102474212646	21.5241565704346	21.0283031463623	20.9882221221924	20.7576789855957	20.2711620330811	20.9337310791016	21.7381401062012	21.7368602752686	21.1428928375244	21.3941974639893	20.7311534881592	21.1600494384766	21.0646724700928	20.9373989105225	21.2465553283691	20.6872253417969	21.1301879882813
B6EIG4	B6EIG4	Fatty acid metabolism regulator protein	NaN	15.1220998764038	13.2402696609497	NaN	13.7885141372681	NaN	NaN	NaN	NaN	NaN	13.5435152053833	14.9538326263428	14.313307762146	13.0071849822998	NaN	13.852822303772	14.2020473480225	14.2066326141357	14.449535369873	13.8980340957642	15.0665521621704	13.7500791549683	14.3161401748657	14.6989212036133
B6EIG5	B6EIG5	Na(+)/H(+) antiporter NhaB (Sodium/proton antiporter NhaB)	NaN	NaN	NaN	NaN	NaN	NaN	15.5651016235352	NaN	NaN	15.0065011978149	14.4242315292358	14.1493501663208	13.3415184020996	13.9707345962524	NaN	13.7027139663696	13.9544687271118	NaN	13.1182918548584	12.8863439559937	13.6343574523926	14.4160718917847	13.5022106170654	14.1322584152222
B6EIG9	B6EIG9	tRNA-dihydrouridine(16) synthase (EC 1.3.1.-) (U16-specific dihydrouridine synthase) (U16-specific Dus) (tRNA-dihydrouridine synthase C)	15.7900428771973	15.1070537567139	15.8496246337891	15.9832830429077	16.0033416748047	16.0421714782715	16.0273876190186	16.2523136138916	16.3324565887451	15.5796985626221	15.1601867675781	14.9878854751587	15.6038875579834	15.9774360656738	15.9225616455078	16.1698665618896	15.176290512085	15.68137550354	15.4025459289551	16.0506782531738	15.6184997558594	16.0863647460938	15.4788961410522	15.3161754608154
B6EIH2	B6EIH2	DNA topoisomerase 3 (EC 5.6.2.1) (DNA topoisomerase III)	NaN	12.5611925125122	NaN	NaN	NaN	NaN	NaN	NaN	NaN	NaN	NaN	13.2994937896729	NaN	NaN	NaN	NaN	NaN	NaN	NaN	12.5253009796143	14.3794460296631	NaN	12.8669700622559	12.3356132507324
B6EIH3	B6EIH3	2,4-dienoyl-CoA reductase [NADPH] (EC 1.3.1.34)	NaN	NaN	NaN	NaN	NaN	NaN	NaN	NaN	NaN	NaN	NaN	NaN	NaN	NaN	NaN	NaN	NaN	NaN	NaN	NaN	NaN	NaN	NaN	NaN
B6EIH4	B6EIH4	Protease 4 (EC 3.4.21.-) (Endopeptidase IV) (Protease IV) (Signal peptide peptidase)	14.9731588363647	14.3167057037354	15.4572200775146	16.2110710144043	14.9338750839233	16.5608406066895	16.6154003143311	15.5678672790527	15.3406496047974	15.935004234314	14.8862209320068	14.9225378036499	14.2745237350464	15.1222620010376	16.0395832061768	15.4707546234131	15.7551221847534	14.5439376831055	14.1194276809692	14.8585634231567	14.6921796798706	15.4868040084839	15.0821495056152	15.3047790527344
B6EIH5	B6EIH5	Asparaginase (EC 3.5.1.1)	NaN	NaN	NaN	NaN	NaN	NaN	NaN	NaN	NaN	NaN	NaN	NaN	NaN	NaN	NaN	NaN	NaN	NaN	NaN	NaN	NaN	NaN	NaN	NaN
B6EIH6	B6EIH6	Aspartate-semialdehyde dehydrogenase (ASA dehydrogenase) (ASADH) (EC 1.2.1.11) (Aspartate-beta-semialdehyde dehydrogenase)	18.5361709594727	18.3505249023438	19.3462448120117	18.7662315368652	18.8013935089111	18.937557220459	16.3532161712646	18.6696529388428	18.7333068847656	17.9863758087158	19.0444412231445	17.9953479766846	18.6327533721924	18.4319629669189	18.9783535003662	18.6316890716553	18.8966407775879	18.6006679534912	18.3176078796387	18.4407482147217	18.4212341308594	18.7637691497803	18.1766986846924	18.3103904724121
B6EII0	B6EII0	Phosphohistidine phosphatase SixA (EC 3.1.3.-)	NaN	15.7934255599976	15.8350639343262	NaN	15.7245941162109	15.9861974716187	14.851016998291	NaN	15.5852556228638	14.62193775177	15.074893951416	16.3814086914063	14.7082214355469	NaN	NaN	14.9586887359619	14.6255378723145	15.3464794158936	14.82057762146	16.079797744751	16.1087493896484	15.0307531356812	16.2532196044922	15.1480398178101
B6EII2	B6EII2	50S ribosomal protein L3 glutamine methyltransferase (L3 MTase) (EC 2.1.1.298) (N5-glutamine methyltransferase PrmB)	NaN	13.3776168823242	14.901385307312	NaN	14.1487150192261	15.7818460464478	14.7294082641602	14.5781364440918	15.0183305740356	14.2249059677124	14.232720375061	15.1269464492798	13.5134811401367	NaN	12.4320459365845	14.7179441452026	13.8216743469238	13.1793956756592	13.7588481903076	14.0666780471802	14.3078413009644	13.4958553314209	15.0147180557251	13.9932041168213
B6EII3	B6EII3	Chorismate synthase (CS) (EC 4.2.3.5) (5-enolpyruvylshikimate-3-phosphate phospholyase)	15.6574859619141	17.8394737243652	17.876277923584	16.7015781402588	17.6566905975342	16.8167839050293	15.3103647232056	14.9423770904541	18.1502628326416	15.7978391647339	17.714916229248	17.7998752593994	17.0062389373779	15.3176250457764	16.0290718078613	16.9770107269287	16.4197959899902	17.608268737793	16.8268718719482	17.9721946716309	18.0845699310303	16.5116291046143	17.7499618530273	17.0074443817139
B6EII7	B6EII7	Uncharacterized protein	15.8578596115112	15.4705638885498	NaN	15.7311601638794	15.9127254486084	15.9655590057373	17.8356552124023	16.6776924133301	17.8443870544434	16.8056182861328	16.4715003967285	16.8303413391113	16.4101867675781	16.0995330810547	16.3554534912109	15.6533212661743	15.5265302658081	15.8852195739746	16.1745166778564	15.9312915802002	16.1243438720703	15.8343229293823	15.4219007492065	15.722113609314
B6EII9	B6EII9	HIT domain-containing protein	16.2866668701172	15.0072898864746	15.2569456100464	14.6656131744385	15.5374612808228	15.7451753616333	18.1906547546387	NaN	16.6714859008789	16.338249206543	15.6172094345093	15.7273359298706	16.1282558441162	16.7146472930908	16.9515132904053	15.8740692138672	15.8313322067261	15.5985469818115	16.022216796875	15.6982164382935	15.6667509078979	16.4159889221191	14.8026170730591	15.5779304504395
B6EIJ0	B6EIJ0	Lipid A biosynthesis myristoyltransferase (EC 2.3.1.243) (Kdo(2)-lauroyl-lipid IV(A) myristoyltransferase)	NaN	NaN	NaN	NaN	NaN	NaN	NaN	NaN	NaN	NaN	NaN	NaN	NaN	NaN	NaN	NaN	NaN	NaN	NaN	NaN	NaN	NaN	NaN	NaN
B6EIJ6	B6EIJ6	Ribosomal RNA large subunit methyltransferase A (EC 2.1.1.51)	NaN	NaN	NaN	NaN	NaN	NaN	NaN	NaN	NaN	NaN	NaN	15.2184495925903	NaN	NaN	NaN	NaN	NaN	15.1775751113892	15.1351881027222	NaN	15.9727783203125	NaN	NaN	14.9565124511719
B6EIJ8	B6EIJ8	UPF0304 protein VSAL_I2183	NaN	14.6872119903564	15.0411033630371	NaN	14.0047473907471	14.1885890960693	NaN	NaN	15.006983757019	NaN	13.8714237213135	14.3828268051147	14.2722654342651	NaN	NaN	NaN	NaN	NaN	13.8708467483521	14.4183139801025	13.9879741668701	NaN	13.5747117996216	13.3488664627075
B6EIK2	B6EIK2	Cys-tRNA(Pro)/Cys-tRNA(Cys) deacylase (EC 4.2.-.-)	NaN	NaN	NaN	NaN	NaN	NaN	NaN	NaN	NaN	NaN	NaN	NaN	NaN	NaN	NaN	NaN	NaN	NaN	NaN	NaN	NaN	NaN	NaN	NaN
B6EIK4	B6EIK4	Putative ATP-dependent RNA helicase (EC 3.6.1.-)	NaN	12.4716501235962	NaN	NaN	13.5953741073608	13.442554473877	12.3014678955078	NaN	NaN	NaN	13.466459274292	14.3837718963623	13.7673568725586	13.1820526123047	NaN	14.1673393249512	13.2923212051392	13.8033237457275	13.9980611801147	14.2380313873291	13.7769470214844	13.2078380584717	14.3524570465088	14.4515972137451
B6EIK9	B6EIK9	Putative lipoprotein	NaN	NaN	NaN	NaN	NaN	NaN	NaN	NaN	NaN	NaN	NaN	NaN	NaN	NaN	NaN	NaN	NaN	NaN	NaN	NaN	NaN	NaN	NaN	NaN
B6EIL0	B6EIL0	Adenylosuccinate lyase (ASL) (EC 4.3.2.2) (Adenylosuccinase)	16.995677947998	17.4035778045654	17.517915725708	17.5939750671387	16.7766132354736	17.982759475708	17.681676864624	17.949462890625	17.6703796386719	17.2060031890869	17.1194877624512	17.9561710357666	16.862419128418	17.196044921875	17.0105056762695	17.7105503082275	16.967924118042	17.3115882873535	17.1665363311768	17.7059688568115	17.3772945404053	17.5790958404541	17.697509765625	17.7152519226074
B6EIL1	B6EIL1	High frequency lysogenization protein HflD homolog	13.7432565689087	13.8809223175049	14.5311985015869	NaN	14.0321321487427	14.0080785751343	13.9934692382813	NaN	NaN	NaN	14.0658369064331	14.0432834625244	14.1877384185791	13.837233543396	14.0838117599487	14.580376625061	14.0408887863159	14.5098991394043	13.7120971679688	14.2983493804932	14.1757831573486	14.3839063644409	14.5144062042236	14.7516489028931
B6EIL2	B6EIL2	tRNA-specific 2-thiouridylase MnmA (EC 2.8.1.13)	14.0167217254639	16.2787761688232	14.7346038818359	15.3090143203735	15.8109226226807	15.6968050003052	14.5894174575806	NaN	14.19775390625	14.6012487411499	15.8165340423584	16.3704147338867	15.886887550354	15.799711227417	15.0255289077759	16.5003280639648	16.2899112701416	16.4457263946533	16.3159809112549	16.3968563079834	16.5817012786865	16.0132579803467	17.1929664611816	16.7948722839355
B6EIL8	B6EIL8	Uncharacterized protein	NaN	NaN	NaN	NaN	NaN	NaN	NaN	NaN	NaN	NaN	13.3784303665161	NaN	14.9105958938599	NaN	NaN	NaN	NaN	13.7356615066528	NaN	NaN	NaN	NaN	NaN	13.5235624313354
B6EIL9	B6EIL9	Pseudouridine synthase (EC 5.4.99.-)	NaN	14.0431127548218	13.6250238418579	NaN	13.4913520812988	NaN	14.0573997497559	13.7371416091919	14.5105171203613	13.1848134994507	13.0667953491211	14.4064702987671	NaN	NaN	12.320969581604	NaN	NaN	12.5862064361572	NaN	12.2123136520386	13.9392118453979	12.9768323898315	NaN	11.8775911331177
B6EIM0	B6EIM0	Isocitrate dehydrogenase [NADP] (EC 1.1.1.42) (Oxalosuccinate decarboxylase)	12.8385543823242	16.1907691955566	16.0519104003906	14.1237983703613	16.0154590606689	16.0281009674072	16.4676208496094	14.3982763290405	16.6749362945557	17.0430278778076	16.7084636688232	16.9512844085693	16.4638118743896	16.4981021881104	16.4007968902588	16.4075832366943	16.0586261749268	16.6218509674072	16.4548454284668	16.5077476501465	16.9487781524658	16.7525119781494	16.8678569793701	17.0319805145264
B6EIM3	B6EIM3	Putative PrkA serine protein kinase	NaN	14.6049003601074	14.6333923339844	15.7032814025879	14.2917461395264	15.5924863815308	15.4301910400391	14.6548042297363	15.3528709411621	15.3209772109985	14.6327114105225	15.8156080245972	14.3047075271606	12.8774948120117	15.5091562271118	15.3839740753174	14.6645030975342	14.2702226638794	15.3441915512085	15.3491430282593	15.4404802322388	15.5950536727905	16.3110027313232	15.5727005004883
B6EIM4	B6EIM4	Bifunctional protein FolD [Includes: Methylenetetrahydrofolate dehydrogenase (EC 1.5.1.5); Methenyltetrahydrofolate cyclohydrolase (EC 3.5.4.9)]	17.0886631011963	16.4638271331787	17.3382148742676	16.25266456604	16.2012615203857	17.2294769287109	17.7904243469238	17.2157039642334	17.0676021575928	17.0196552276611	16.5879096984863	16.8848857879639	16.102180480957	NaN	16.4121894836426	16.182336807251	15.8571548461914	16.3457698822021	15.6965599060059	15.8004703521729	16.1936206817627	15.9689588546753	16.5879535675049	16.2911891937256
B6EIM6	B6EIM6	Putative lipoprotein	NaN	NaN	NaN	NaN	12.7712421417236	NaN	16.3736972808838	NaN	NaN	14.6643915176392	NaN	14.2592287063599	13.9446201324463	NaN	15.4517583847046	13.459303855896	NaN	13.8592433929443	14.1207237243652	NaN	NaN	14.5064315795898	NaN	13.8795833587646
B6EIM8	B6EIM8	Ribosomal RNA large subunit methyltransferase H (EC 2.1.1.177) (23S rRNA (pseudouridine1915-N3)-methyltransferase) (23S rRNA m3Psi1915 methyltransferase) (rRNA (pseudouridine-N3-)-methyltransferase RlmH)	NaN	13.9632577896118	NaN	NaN	NaN	NaN	NaN	NaN	NaN	NaN	NaN	15.2434339523315	NaN	NaN	NaN	NaN	12.9919996261597	13.6051321029663	13.0189647674561	14.2036542892456	15.2554712295532	NaN	14.2788848876953	14.4110479354858
B6EIM9	B6EIM9	Ribosomal silencing factor RsfS	NaN	NaN	NaN	NaN	NaN	NaN	NaN	NaN	NaN	NaN	NaN	NaN	NaN	NaN	NaN	NaN	NaN	NaN	NaN	NaN	NaN	NaN	NaN	NaN
B6EIN1	B6EIN1	LPS-assembly lipoprotein LptE	15.2314462661743	15.0773162841797	15.6005229949951	NaN	15.5540494918823	14.7967491149902	15.9233741760254	NaN	15.2523698806763	NaN	14.5595560073853	14.4753532409668	14.9344282150269	15.3066310882568	14.1671829223633	16.0661106109619	14.6877040863037	14.7699413299561	15.2160263061523	15.7521457672119	14.8043832778931	15.5853729248047	15.8523101806641	15.0265665054321
B6EIN2	B6EIN2	Leucine--tRNA ligase (EC 6.1.1.4) (Leucyl-tRNA synthetase) (LeuRS)	13.7769470214844	18.9099407196045	19.2147560119629	17.9787445068359	19.5519676208496	17.0760841369629	17.0243167877197	19.1711864471436	19.4421253204346	19.1238384246826	19.7286472320557	19.1098556518555	19.6774864196777	19.1947956085205	19.2178592681885	19.3458557128906	19.1778182983398	19.7318496704102	19.4374599456787	19.5360565185547	19.4238414764404	19.5989608764648	19.2945938110352	19.4498424530029
B6EIN3	B6EIN3	Uncharacterized protein	NaN	NaN	NaN	NaN	NaN	NaN	NaN	NaN	NaN	NaN	NaN	13.111364364624	13.5626001358032	13.2371053695679	NaN	NaN	13.470531463623	12.7097082138062	14.0347986221313	13.2623300552368	14.4826822280884	12.3296279907227	13.5208644866943	13.599796295166
B6EIN4	B6EIN4	Apolipoprotein N-acyltransferase (ALP N-acyltransferase) (EC 2.3.1.269)	NaN	NaN	NaN	NaN	NaN	NaN	NaN	NaN	NaN	NaN	NaN	NaN	NaN	NaN	NaN	NaN	NaN	NaN	NaN	NaN	NaN	NaN	NaN	NaN
B6EIN5	B6EIN5	Hemolysin	NaN	NaN	NaN	NaN	NaN	NaN	13.4104509353638	NaN	NaN	NaN	12.917857170105	13.9072666168213	NaN	12.1511754989624	NaN	NaN	NaN	NaN	13.3339939117432	NaN	NaN	NaN	13.1452474594116	13.2058849334717
B6EIN7	B6EIN7	PhoH-like protein	14.5630178451538	14.5808477401733	14.5484008789063	NaN	14.2928972244263	14.6923427581787	15.636284828186	NaN	15.0415735244751	15.0379762649536	14.7430458068848	15.3821172714233	14.3650922775269	14.3116064071655	NaN	15.0860118865967	13.9779062271118	14.8623466491699	14.7763299942017	14.8344221115112	14.7130107879639	15.088415145874	15.4855146408081	15.2446985244751
B6EIN8	B6EIN8	tRNA-2-methylthio-N(6)-dimethylallyladenosine synthase (EC 2.8.4.3) ((Dimethylallyl)adenosine tRNA methylthiotransferase MiaB) (tRNA-i(6)A37 methylthiotransferase)	14.2084627151489	15.5909671783447	15.1113805770874	NaN	15.025918006897	15.2841014862061	16.7375373840332	14.6781597137451	17.0325183868408	15.5391283035278	15.8051900863647	16.8268718719482	15.1784706115723	15.2456636428833	14.2743053436279	15.5912885665894	14.8442153930664	15.9208641052246	15.8450489044189	15.7420463562012	15.8516025543213	15.5359134674072	16.0567226409912	15.865177154541
B6EIP5	B6EIP5	Putative transport protein	14.9120941162109	14.90416431427	15.8370609283447	NaN	16.0093479156494	15.4328355789185	16.0889530181885	17.0643424987793	16.5342273712158	16.3215045928955	15.409722328186	15.5311374664307	15.2257719039917	14.8495025634766	16.0237979888916	14.9754447937012	13.5869569778442	14.6387748718262	14.8654432296753	13.5580615997314	14.7752504348755	16.2533111572266	14.5313816070557	15.4993162155151
B6EIP6	B6EIP6	Uncharacterized protein	18.5450248718262	16.0527801513672	15.9110879898071	18.6645927429199	17.5824069976807	17.9753894805908	19.702693939209	17.5869579315186	17.3447284698486	18.4775371551514	17.4155941009521	16.4181003570557	17.6133155822754	19.0381851196289	19.0615501403809	18.8439273834229	18.950231552124	17.8241996765137	17.6029167175293	18.3207397460938	18.074047088623	18.8558654785156	17.1723098754883	17.8670139312744
B6EIP8	B6EIP8	UPF0260 protein VSAL_I1007	NaN	NaN	14.4243631362915	NaN	15.4217357635498	NaN	NaN	NaN	NaN	NaN	13.7552003860474	14.2524433135986	12.132532119751	NaN	NaN	15.6067523956299	14.6565370559692	13.4719295501709	13.25856590271	14.7517013549805	14.4455966949463	15.4846029281616	14.6508274078369	14.4093914031982
B6EIQ0	B6EIQ0	Probable exclusion protein	15.3362970352173	15.1262607574463	NaN	12.8059453964233	15.5463514328003	NaN	NaN	NaN	15.44801902771	15.2382555007935	15.4236087799072	15.1919460296631	15.5345458984375	15.9769220352173	14.4256744384766	15.9563989639282	16.1225051879883	15.8505535125732	15.5979070663452	15.6858167648315	15.5390377044678	15.9543323516846	15.847204208374	15.9603862762451
B6EIQ1	B6EIQ1	Probable phage regulatory protein CI	NaN	NaN	NaN	NaN	NaN	NaN	NaN	NaN	NaN	NaN	NaN	NaN	NaN	NaN	NaN	NaN	NaN	NaN	NaN	NaN	NaN	NaN	NaN	NaN
B6EIU4	B6EIU4	Putative 2OG-Fe(II) oxygenase	15.0231914520264	14.0533323287964	15.0985260009766	14.0402898788452	15.0189828872681	14.6291284561157	16.0820655822754	NaN	13.6794805526733	14.6667785644531	14.6120624542236	14.3022108078003	14.5506267547607	14.1328210830688	15.7941112518311	14.6086587905884	14.8272933959961	14.1868877410889	14.1118688583374	14.176796913147	14.286340713501	14.4887819290161	14.6909799575806	14.1161813735962
B6EIU6	B6EIU6	Phosphorylase	13.9142913818359	12.9434118270874	14.1382713317871	NaN	14.1356287002563	13.1647500991821	NaN	NaN	NaN	NaN	13.8059453964233	13.4330635070801	13.7726240158081	12.9638357162476	NaN	14.8729629516602	13.4783906936646	13.4442386627197	12.9055185317993	14.3436717987061	14.2956972122192	13.8151826858521	14.4030790328979	13.2947645187378
B6EIU7	B6EIU7	Carbonic anhydrase (EC 4.2.1.1)	NaN	13.8468618392944	NaN	NaN	NaN	NaN	NaN	NaN	NaN	NaN	14.0981140136719	14.1602649688721	14.6213655471802	14.7768955230713	14.8033237457275	14.0532474517822	15.0938711166382	14.1223430633545	13.9999122619629	13.145486831665	NaN	13.8734445571899	13.3271312713623	13.8646697998047
B6EIU8	B6EIU8	Putative sulfatase	NaN	13.0652141571045	NaN	NaN	NaN	NaN	NaN	NaN	NaN	NaN	13.8483295440674	14.0414028167725	13.2217235565186	NaN	NaN	13.4419069290161	12.8930931091309	14.2747421264648	14.216215133667	14.1656923294067	13.6796998977661	NaN	14.1599502563477	14.2784490585327
B6EIU9	B6EIU9	UPF0352 protein VSAL_I1058	NaN	NaN	NaN	15.5457181930542	15.2998161315918	16.7352924346924	16.3741054534912	17.6057395935059	14.7237672805786	15.8438720703125	14.3723211288452	13.9548320770264	14.6792049407959	16.3305320739746	17.2399520874023	15.7080869674683	15.0501890182495	15.3695974349976	15.154857635498	15.4154777526855	15.2836675643921	15.9753551483154	15.0379333496094	16.3916625976563
B6EIV0	B6EIV0	Nucleoid-associated protein VSAL_I1059	13.8572034835815	15.2393751144409	NaN	NaN	14.7808475494385	13.6139049530029	NaN	NaN	14.3719129562378	14.6945753097534	15.1737937927246	15.7656230926514	14.8736848831177	14.177264213562	15.0848503112793	15.0531625747681	14.1926012039185	14.9386148452759	15.2653217315674	14.951922416687	15.519359588623	15.452917098999	15.3691539764404	15.5904407501221
B6EIV6	B6EIV6	Cell division topological specificity factor	15.2391881942749	14.644419670105	14.8896465301514	15.3618755340576	14.9999561309814	14.6070413589478	15.5827884674072	NaN	NaN	15.0391759872437	14.5899438858032	14.344087600708	13.9098930358887	14.8544301986694	15.3072719573975	15.1612892150879	15.371129989624	14.5333299636841	14.5079183578491	14.9052925109863	14.870509147644	15.2749605178833	14.9063272476196	14.8003435134888
B6EIV7	B6EIV7	Cell division inhibitor MinD (Septum site-determining protein MinD)	14.9382009506226	15.4620227813721	15.3300065994263	NaN	14.95032787323	14.8415155410767	15.4055070877075	NaN	15.2824735641479	14.8927326202393	15.4011459350586	15.3582735061646	14.8249588012695	15.0247497558594	15.1149625778198	15.5902948379517	15.2847881317139	15.2873878479004	15.2917823791504	15.0756464004517	15.8742847442627	15.6419668197632	15.4993162155151	15.5654592514038
B6EIV8	B6EIV8	Probable septum site-determining protein MinC	NaN	NaN	NaN	NaN	NaN	NaN	NaN	NaN	13.6281042098999	NaN	NaN	13.7905521392822	NaN	NaN	NaN	NaN	NaN	NaN	NaN	NaN	NaN	NaN	NaN	NaN
B6EIW0	B6EIW0	Putative exported protein	NaN	15.3495922088623	14.1182918548584	NaN	14.4039440155029	NaN	15.2477054595947	NaN	14.506555557251	14.8703651428223	14.9633932113647	15.7733449935913	14.4824295043945	14.0766487121582	NaN	13.5506267547607	13.6273059844971	15.1513338088989	14.7867288589478	14.5352754592896	15.7815647125244	14.9043521881104	15.0516767501831	15.4620866775513
B6EIW2	B6EIW2	3-ketoacyl-ACP synthase FabB (EC 2.3.1.41)	19.0035781860352	20.5032939910889	20.8328304290771	19.2699298858643	20.2749195098877	19.4225902557373	19.3447074890137	20.5200862884521	20.9342346191406	19.72878074646	20.4860095977783	20.8478164672852	20.2944583892822	18.877836227417	19.2227001190186	19.4009342193604	18.9659538269043	20.2758293151855	19.5794448852539	19.9998950958252	20.4583377838135	19.6485157012939	20.0668411254883	19.7547626495361
B6EIW3	B6EIW3	Erythronate-4-phosphate dehydrogenase (EC 1.1.1.290)	14.6264505386353	17.3214874267578	17.7936668395996	17.0489978790283	17.245626449585	17.4792747497559	15.1966409683228	17.5840225219727	17.4207820892334	15.6316318511963	17.1307926177979	17.3157501220703	17.2641677856445	15.3780574798584	14.007640838623	16.6257095336914	16.044885635376	17.0848293304443	16.1259574890137	17.4365653991699	17.6334629058838	15.931037902832	16.8674964904785	16.4845867156982
B6EIW4	B6EIW4	Aspartate-semialdehyde dehydrogenase (ASA dehydrogenase) (ASADH) (EC 1.2.1.11) (Aspartate-beta-semialdehyde dehydrogenase)	NaN	13.9764747619629	15.2630491256714	15.8092403411865	14.1277523040771	16.4261016845703	15.2213230133057	16.9358329772949	15.8316535949707	14.7611875534058	14.741361618042	15.1575441360474	13.4549417495728	14.2227945327759	14.1972169876099	13.6074457168579	14.6455459594727	13.8580780029297	14.6416006088257	13.7782821655273	14.2703685760498	13.9670457839966	14.5113821029663	14.7047681808472
B6EIW5	B6EIW5	Putative membrane protein	NaN	NaN	NaN	NaN	NaN	NaN	NaN	14.7950754165649	NaN	15.2037687301636	15.503701210022	NaN	NaN	14.4284257888794	15.9837064743042	14.9092836380005	14.554648399353	14.8697862625122	NaN	14.7663736343384	14.1429052352905	14.0700368881226	14.154185295105	NaN
B6EIW6	B6EIW6	tRNA pseudouridine synthase A (EC 5.4.99.12) (tRNA pseudouridine(38-40) synthase) (tRNA pseudouridylate synthase I) (tRNA-uridine isomerase I)	16.2380867004395	16.099142074585	16.0819835662842	15.5652208328247	15.4800329208374	15.3740205764771	14.7039575576782	15.7954559326172	16.3262367248535	15.7219533920288	15.5134191513062	14.4258060455322	16.2550106048584	16.8548927307129	15.7904500961304	16.6881141662598	16.2986717224121	15.6032781600952	16.0304946899414	16.3514575958252	16.0111408233643	16.0439453125	15.2329454421997	15.6848030090332
B6EIW7	B6EIW7	Acetyl-coenzyme A carboxylase carboxyl transferase subunit beta (ACCase subunit beta) (Acetyl-CoA carboxylase carboxyltransferase subunit beta) (EC 2.1.3.15)	17.7024574279785	18.2594394683838	17.0627632141113	16.929027557373	17.8073806762695	17.786153793335	17.4221801757813	18.1210079193115	16.9852638244629	17.8425464630127	17.8487949371338	18.4090595245361	17.7927780151367	17.7791156768799	17.0270195007324	18.0689678192139	17.87087059021	18.2040939331055	17.9476947784424	17.5936107635498	17.8617534637451	17.6853103637695	18.3669624328613	18.3113670349121
B6EIW8	B6EIW8	Dihydrofolate synthase/folylpolyglutamate synthase (EC 6.3.2.12) (Folylpoly-gamma-glutamate synthetase-dihydrofolate synthetase) (Folylpolyglutamate synthetase)	NaN	NaN	NaN	NaN	NaN	NaN	NaN	NaN	NaN	NaN	NaN	NaN	NaN	NaN	NaN	NaN	NaN	NaN	NaN	NaN	NaN	NaN	NaN	NaN
B6EIW9	B6EIW9	Putative sporulation and cell division protein	NaN	NaN	NaN	NaN	NaN	NaN	16.0583095550537	18.0076084136963	NaN	NaN	NaN	NaN	NaN	NaN	NaN	NaN	NaN	NaN	17.0327339172363	NaN	NaN	NaN	17.5618991851807	17.0803604125977
B6EIX1	B6EIX1	Amidophosphoribosyltransferase (ATase) (EC 2.4.2.14) (Glutamine phosphoribosylpyrophosphate amidotransferase) (GPATase)	NaN	NaN	NaN	NaN	NaN	NaN	NaN	NaN	NaN	NaN	NaN	NaN	NaN	NaN	NaN	NaN	NaN	NaN	NaN	NaN	NaN	NaN	NaN	NaN
B6EIX2	B6EIX2	Cold shock-like protein CspD	14.2520742416382	13.7179975509644	NaN	NaN	12.665491104126	NaN	NaN	NaN	NaN	NaN	13.602931022644	12.774621963501	13.9654235839844	15.2899465560913	13.6387748718262	14.5842580795288	14.8956699371338	14.2381057739258	14.9415979385376	14.5321731567383	14.3578271865845	14.19690990448	13.0668125152588	14.641487121582
B6EIX4	B6EIX4	ATP-dependent Clp protease ATP-binding subunit ClpA	NaN	NaN	NaN	NaN	NaN	NaN	NaN	NaN	NaN	NaN	12.4960794448853	13.6594381332397	NaN	NaN	NaN	12.9790325164795	12.5059108734131	12.8631410598755	13.4645462036133	13.8485250473022	13.3512153625488	NaN	14.2364625930786	13.4246912002563
B6EIX5	B6EIX5	Translation initiation factor IF-1	20.4812870025635	20.0899047851563	17.9596290588379	19.2701816558838	19.7868881225586	18.7104167938232	19.4947071075439	18.764612197876	19.2548122406006	19.7891998291016	20.6876525878906	20.2508392333984	20.8136253356934	21.4126605987549	20.592679977417	19.4606990814209	19.7182159423828	20.349271774292	21.1765766143799	19.5312480926514	19.9055843353271	20.1197166442871	18.9984645843506	20.5941390991211
B6EIX8	B6EIX8	3-phosphoshikimate 1-carboxyvinyltransferase (EC 2.5.1.19) (5-enolpyruvylshikimate-3-phosphate synthase) (EPSP synthase) (EPSPS)	15.532112121582	16.860481262207	17.4725475311279	16.0576953887939	17.0749359130859	16.6228523254395	15.0596828460693	14.1830148696899	16.2770156860352	16.2432670593262	16.8743572235107	16.7525119781494	16.5875568389893	15.5042915344238	16.3468074798584	16.7019824981689	16.3478298187256	16.8879814147949	16.2541980743408	17.2117176055908	17.3128299713135	16.2645168304443	17.230978012085	16.5572547912598
B6EIX9	B6EIX9	Cytidylate kinase (CK) (EC 2.7.4.25) (Cytidine monophosphate kinase) (CMP kinase)	14.9169521331787	15.60715675354	14.3528709411621	NaN	15.2376203536987	13.915225982666	15.3518362045288	NaN	15.3655710220337	14.908579826355	15.065878868103	16.0332508087158	15.7604341506958	15.7260580062866	15.0733051300049	14.8030214309692	14.4196310043335	15.5363988876343	15.5475568771362	14.9407262802124	15.6319160461426	15.5390377044678	15.000659942627	15.6217088699341
B6EIY0	B6EIY0	30S ribosomal protein S1	20.9224510192871	21.5434017181396	21.4081573486328	21.2172660827637	21.6278285980225	20.9846801757813	20.3878498077393	20.8943767547607	21.2971496582031	21.7187080383301	21.4704055786133	21.9983806610107	21.1093597412109	20.5415134429932	20.8657455444336	21.303295135498	21.2437114715576	21.3785133361816	21.0105876922607	21.1487369537354	21.2507247924805	21.4850769042969	21.8385353088379	21.2870922088623
B6EIY1	B6EIY1	Integration host factor subunit beta (IHF-beta)	18.9623146057129	17.2865390777588	17.9498615264893	19.1296348571777	18.4601593017578	19.0963287353516	19.2403259277344	19.2701587677002	17.6456165313721	18.2088146209717	17.5428352355957	17.6855144500732	17.3256225585938	17.4613189697266	18.127067565918	18.3040752410889	18.4088935852051	17.7479953765869	16.9317989349365	18.5562973022461	18.4518947601318	17.9902591705322	17.879093170166	17.210765838623
B6EIY3	B6EIY3	Lipopolysaccharide assembly protein B	NaN	NaN	NaN	NaN	NaN	NaN	NaN	NaN	NaN	NaN	NaN	NaN	NaN	NaN	NaN	NaN	NaN	NaN	NaN	NaN	NaN	NaN	NaN	NaN
B6EIY4	B6EIY4	Orotidine 5'-phosphate decarboxylase (EC 4.1.1.23) (OMP decarboxylase) (OMPDCase) (OMPdecase)	NaN	14.1678104400635	NaN	NaN	NaN	NaN	NaN	NaN	NaN	NaN	13.3574142456055	13.8981285095215	13.4363212585449	NaN	NaN	14.1671047210693	14.3241806030273	14.527660369873	14.3905715942383	13.8258533477783	13.6183853149414	14.1950645446777	14.2343683242798	14.9492797851563
B6EIY5	B6EIY5	Methionine--tRNA ligase (EC 6.1.1.10) (Methionyl-tRNA synthetase) (MetRS)	18.0367107391357	18.6408596038818	18.7538833618164	18.7372074127197	18.9865970611572	18.3577156066895	18.5451755523682	18.7944602966309	18.6868839263916	19.4656295776367	19.0105609893799	19.0755367279053	18.8730354309082	18.4842014312744	18.8092346191406	19.0226383209229	18.7897567749023	18.976842880249	18.9928894042969	18.6544189453125	18.5797939300537	19.3494453430176	19.1147689819336	19.1288795471191
B6EIY6	B6EIY6	Iron-sulfur cluster carrier protein	NaN	NaN	NaN	NaN	NaN	NaN	14.2200002670288	NaN	NaN	NaN	NaN	13.8605051040649	NaN	NaN	NaN	13.8288307189941	NaN	NaN	NaN	NaN	13.6824464797974	NaN	NaN	13.0705909729004
B6EIY7	B6EIY7	Uridine kinase (EC 2.7.1.48) (Cytidine monophosphokinase) (Uridine monophosphokinase)	NaN	14.7894315719604	NaN	NaN	15.0523986816406	15.1893224716187	15.8779067993164	NaN	NaN	NaN	15.2698574066162	15.9267358779907	15.4934492111206	15.2138633728027	NaN	15.7511520385742	14.9452152252197	15.4465017318726	15.6340169906616	15.4702453613281	15.6057109832764	15.9829263687134	16.1062774658203	15.9993391036987
B6EIY8	B6EIY8	Putative outer membrane assembly protein	NaN	15.054986000061	16.1402702331543	14.8127288818359	15.0996761322021	14.9926729202271	15.7072515487671	17.3650417327881	16.650463104248	15.5416412353516	15.5858716964722	15.5700035095215	14.5533294677734	15.5792274475098	15.1062355041504	15.4131317138672	15.1394710540771	15.5680150985718	15.6020317077637	15.1147184371948	15.3263940811157	15.501091003418	15.5645065307617	15.6653633117676
B6EIY9	B6EIY9	Corrinoid adenosyltransferase (EC 2.5.1.17) (Cob(II)alamin adenosyltransferase) (Cob(II)yrinic acid a,c-diamide adenosyltransferase)	NaN	13.7174625396729	NaN	NaN	13.833384513855	NaN	NaN	NaN	NaN	NaN	NaN	13.9612684249878	13.8554525375366	NaN	NaN	NaN	NaN	13.7399911880493	13.8721942901611	14.0728025436401	14.3134498596191	NaN	14.3279037475586	13.98450756073
B6EIZ1	B6EIZ1	Putative sulfate transporter	15.1769132614136	14.9911231994629	14.7509689331055	NaN	15.4680194854736	16.226619720459	14.9067029953003	NaN	15.3747682571411	15.5649833679199	15.4209470748901	15.2396726608276	15.0288991928101	14.897608757019	16.2326831817627	15.3664588928223	15.3876466751099	15.6354627609253	14.9350728988647	15.0184173583984	15.4267892837524	16.0421295166016	15.6725082397461	15.2800455093384
B6EIZ2	B6EIZ2	Ribonuclease E (RNase E) (EC 3.1.26.12)	NaN	12.075779914856	14.7680292129517	NaN	16.9724197387695	11.3918876647949	17.1059494018555	19.5995597839355	19.2045955657959	19.5545177459717	19.5315341949463	19.1988277435303	18.5367031097412	18.8481521606445	18.7233085632324	19.4144172668457	19.1445484161377	19.3439712524414	19.1768207550049	19.0134811401367	18.8999767303467	19.2891101837158	19.6457214355469	19.0637111663818
B6EIZ3	B6EIZ3	Pseudouridine synthase (EC 5.4.99.-)	18.1302890777588	17.8696670532227	17.8567771911621	18.0845184326172	18.0540962219238	18.1662902832031	16.6870193481445	18.6954383850098	17.6833229064941	18.1760654449463	17.9222469329834	17.6468830108643	18.5585021972656	18.5340061187744	17.9796924591064	17.8127155303955	17.7879409790039	17.9809761047363	18.2551116943359	17.7245407104492	17.8470821380615	18.1814136505127	17.5295524597168	17.8811264038086
B6EIZ4	B6EIZ4	7-methyl-GTP pyrophosphatase (m(7)GTP pyrophosphatase) (EC 3.6.1.-)	14.6346406936646	14.1518096923828	13.6809091567993	14.2684688568115	14.6070413589478	13.4189071655273	NaN	NaN	NaN	13.6689958572388	14.4247570037842	12.3610391616821	13.9718132019043	14.7057399749756	14.62193775177	15.1271476745605	14.9893503189087	14.3254461288452	13.9550142288208	14.6239957809448	14.4269857406616	14.4408044815063	14.6366815567017	13.5967721939087
B6EIZ5	B6EIZ5	23S rRNA accumulation protein YceD (Large ribosomal RNA subunit accumulation protein YceD)	17.5672588348389	16.8984127044678	17.2838306427002	17.9235820770264	17.2508163452148	17.7383289337158	18.0116539001465	17.3042087554932	16.8295993804932	17.5390529632568	17.0039348602295	17.1207027435303	17.1187782287598	16.9793586730957	17.4825077056885	17.6960849761963	17.423412322998	16.9576454162598	17.3690528869629	17.8424243927002	17.5186061859131	17.8982944488525	17.4868354797363	17.1770877838135
B6EIZ6	B6EIZ6	50S ribosomal protein L32	21.2622413635254	19.564302444458	18.6460742950439	20.1240158081055	20.6606636047363	20.0183525085449	19.3101463317871	18.2416763305664	18.9142093658447	20.4773387908936	20.0731315612793	18.6061744689941	19.8315181732178	20.8618144989014	20.9496326446533	21.0478000640869	21.0260066986084	20.1000823974609	20.40207862854	20.7158203125	20.2750339508057	20.98974609375	20.13157081604	20.5833435058594
B6EIZ8	B6EIZ8	3-oxoacyl-[acyl-carrier-protein] synthase 3 (EC 2.3.1.180) (3-oxoacyl-[acyl-carrier-protein] synthase III) (Beta-ketoacyl-ACP synthase III) (KAS III)	19.7875423431396	19.1392364501953	18.5990695953369	18.3118095397949	19.2824954986572	18.5149917602539	16.5100841522217	17.4717540740967	18.5679626464844	19.3017559051514	19.2033767700195	18.5960159301758	19.5602207183838	19.7961730957031	19.2974395751953	19.1373119354248	19.5213317871094	19.3647842407227	19.4486923217773	19.2443027496338	19.2252216339111	19.0121173858643	19.0267772674561	19.0503540039063
B6EIZ9	B6EIZ9	Malonyl CoA-acyl carrier protein transacylase (EC 2.3.1.39)	18.3289985656738	19.3466129302979	19.0191135406494	18.5044002532959	19.4586791992188	18.3599033355713	18.1023654937744	17.7619533538818	19.8357639312744	18.3273334503174	19.1358337402344	19.9027309417725	18.6523895263672	17.4059886932373	17.8685207366943	18.2596702575684	18.3047885894775	19.289514541626	17.996452331543	19.347131729126	19.5138931274414	17.6896839141846	19.4531021118164	18.6633071899414
B6EJ00	B6EJ00	3-oxoacyl-[acyl-carrier-protein] reductase (EC 1.1.1.100)	18.4153461456299	18.6147537231445	18.6354484558105	18.5410957336426	18.1751880645752	18.1337547302246	19.2732353210449	18.903923034668	18.9787998199463	18.8993282318115	18.5601081848145	19.0551013946533	18.4166660308838	18.2759418487549	18.4948635101318	18.4851455688477	18.2293357849121	17.985876083374	18.3439064025879	18.2876682281494	18.3087921142578	18.679479598999	18.4852638244629	18.4737777709961
B6EJ01	B6EJ01	3-oxoacyl-[acyl-carrier-protein] synthase 2 (EC 2.3.1.179)	16.9300670623779	17.7472743988037	17.9286804199219	16.9985466003418	17.0699119567871	16.9934692382813	17.2501697540283	16.1870822906494	17.4297981262207	16.9831485748291	16.988374710083	17.2470188140869	17.759485244751	16.8509922027588	17.1485767364502	17.3919658660889	17.0459098815918	17.4474220275879	17.1977729797363	17.8642349243164	17.7430725097656	17.3045654296875	17.7983570098877	17.6250667572021
B6EJ02	B6EJ02	Aminodeoxychorismate lyase (EC 4.1.3.38)	NaN	NaN	NaN	NaN	NaN	NaN	NaN	NaN	NaN	NaN	NaN	NaN	NaN	NaN	NaN	NaN	NaN	NaN	NaN	NaN	NaN	NaN	NaN	NaN
B6EJ03	B6EJ03	Endolytic murein transglycosylase (EC 4.2.2.-) (Peptidoglycan polymerization terminase)	NaN	14.6225090026855	NaN	NaN	13.2361936569214	NaN	NaN	NaN	NaN	NaN	13.8251571655273	14.7367191314697	13.6824464797974	13.9225845336914	NaN	14.0060634613037	13.6429538726807	14.5098991394043	14.2856912612915	14.3974075317383	15.510856628418	NaN	15.2978477478027	14.3147954940796
B6EJ04	B6EJ04	Thymidylate kinase (EC 2.7.4.9) (dTMP kinase)	NaN	14.7812061309814	14.8875541687012	15.749659538269	NaN	14.5854911804199	15.9489831924438	14.9142446517944	NaN	14.6627798080444	14.0881252288818	14.9259252548218	14.6222238540649	14.5035772323608	14.4411935806274	15.1375913619995	15.421703338623	14.459623336792	14.9434766769409	15.2266759872437	15.1570310592651	14.6715412139893	14.7715930938721	15.3362970352173
B6EJ06	B6EJ06	Putative TatD-related deoxyribonuclease	16.6992740631104	16.031702041626	17.3160171508789	17.1041069030762	16.348503112793	16.6235675811768	17.5709667205811	17.6027717590332	15.8689432144165	16.4233131408691	16.2763423919678	15.7962675094604	16.216272354126	16.166633605957	15.880181312561	16.4585819244385	16.4552307128906	16.1614074707031	15.6546077728271	16.7206726074219	16.1031036376953	16.3113040924072	15.988507270813	15.8657569885254
B6EJ16	B6EJ16	Ferrous iron transport protein FeoA	14.5006551742554	NaN	NaN	NaN	NaN	NaN	14.3432550430298	NaN	NaN	NaN	13.8109731674194	NaN	13.7953290939331	15.002815246582	14.4027452468872	14.965874671936	14.8170337677002	13.641487121582	14.8526268005371	14.6263360977173	14.5942659378052	NaN	13.837233543396	14.1274299621582
B6EJ17	B6EJ17	Ferrous iron transport protein B	NaN	14.0462713241577	14.0848913192749	NaN	13.8312082290649	14.3821516036987	NaN	NaN	14.8112239837646	13.5530290603638	14.5290641784668	14.1673393249512	12.849757194519	13.8188819885254	14.5704488754272	15.2552127838135	14.4619913101196	14.1958332061768	13.6150550842285	14.6620006561279	14.2104434967041	14.5939159393311	15.0547742843628	14.9160661697388
B6EJ18	B6EJ18	FeoC domain-containing protein	NaN	NaN	NaN	NaN	NaN	NaN	NaN	NaN	NaN	NaN	NaN	NaN	NaN	NaN	NaN	NaN	NaN	NaN	NaN	NaN	NaN	NaN	NaN	NaN
B6EJ25	B6EJ25	Fatty acid oxidation complex alpha subunit [includes: enoyl-co hydratase (Ec 4.2.1.17) 3-hydroxyacyl-coa dehydrogenas (Ec 1.1.1.35) 3-hydroxybutyryl-coa epimerase (Ec 5.1.2.3)] (EC 1.1.1.35)	NaN	14.2934713363647	14.5809059143066	NaN	14.8453426361084	NaN	NaN	NaN	14.7449388504028	14.9104557037354	14.489408493042	15.3854579925537	13.4083299636841	NaN	NaN	14.4925413131714	NaN	14.9377880096436	13.2772874832153	14.6349811553955	14.9760713577271	14.6153421401978	16.0200901031494	14.5356397628784
B6EJ27	B6EJ27	Outer membrane protein transport protein	19.6986637115479	18.8910121917725	20.1636161804199	18.7067794799805	19.4469776153564	19.5111541748047	21.1983852386475	19.4720115661621	20.2438850402832	19.9262924194336	19.1348323822021	18.8115882873535	19.0631046295166	18.24928855896	20.0570869445801	18.872013092041	18.3645286560059	18.6417407989502	18.8136253356934	18.7560348510742	18.744649887085	19.4398345947266	18.6970691680908	18.7232074737549
B6EJ30	B6EJ30	Lipoprotein VacJ	NaN	NaN	NaN	NaN	NaN	NaN	NaN	NaN	NaN	NaN	NaN	NaN	NaN	NaN	NaN	NaN	NaN	NaN	NaN	NaN	NaN	NaN	NaN	NaN
B6EJ31	B6EJ31	Putative cytochrome c-type biogenesis protein	13.1329174041748	13.7318496704102	NaN	NaN	14.6120042800903	NaN	NaN	NaN	NaN	NaN	14.3226327896118	14.259449005127	13.8711347579956	14.7825374603271	NaN	14.3878154754639	14.5203733444214	14.2329454421997	13.9740562438965	13.8440189361572	14.0094785690308	14.4640989303589	14.4658851623535	14.41943359375
B6EJ34	B6EJ34	Cytochrome c-type biogenesis protein CcmF	NaN	NaN	NaN	NaN	NaN	NaN	NaN	NaN	NaN	NaN	NaN	NaN	NaN	NaN	NaN	NaN	NaN	NaN	NaN	NaN	NaN	NaN	NaN	NaN
B6EJ35	B6EJ35	Cytochrome c-type biogenesis protein CcmE (Cytochrome c maturation protein E) (Heme chaperone CcmE)	NaN	14.3837718963623	NaN	NaN	NaN	NaN	15.5452060699463	NaN	14.0449066162109	NaN	14.9870862960815	15.2519998550415	15.2190170288086	15.1379919052124	NaN	13.9287033081055	13.8955755233765	14.8509197235107	15.3405456542969	13.7863721847534	14.0683584213257	14.5590181350708	14.3012819290161	15.0296754837036
B6EJ38	B6EJ38	Transcriptional regulator AphB	16.4443035125732	15.8162832260132	16.4021968841553	16.8267478942871	16.0729904174805	16.8199043273926	17.2154197692871	16.8630237579346	15.8744535446167	16.5275688171387	15.8959541320801	15.4375247955322	16.0548801422119	16.6819515228271	17.1891098022461	16.2469253540039	16.4930419921875	15.8498935699463	15.765830039978	15.8830490112305	16.1686515808105	16.2152671813965	15.7875204086304	15.7460155487061
B6EJ41	B6EJ41	Adenine phosphoribosyltransferase (APRT) (EC 2.4.2.7)	14.4870862960815	15.9722166061401	16.4592552185059	14.8050384521484	15.8878631591797	15.2586765289307	16.6062755584717	16.4735317230225	18.1980609893799	15.7442817687988	16.2919445037842	17.7538166046143	16.212553024292	15.1422271728516	15.2023153305054	15.3590974807739	14.901668548584	15.780463218689	15.5662326812744	15.7737827301025	15.7994079589844	14.9455814361572	15.6203632354736	15.5193290710449
B6EJ43	B6EJ43	Nucleoid-associated protein VSAL_I1086	17.1129894256592	17.2568168640137	16.2660369873047	17.0975379943848	15.7177295684814	16.2759418487549	18.3423881530762	18.5401134490967	NaN	16.7241401672363	16.1643962860107	15.8391542434692	17.0498485565186	17.4793548583984	15.7264041900635	16.2359390258789	16.5708332061768	16.646671295166	17.3810195922852	16.6009578704834	16.0839576721191	15.9857311248779	16.1367111206055	17.2023735046387
B6EJ44	B6EJ44	Recombination protein RecR	NaN	13.6934871673584	NaN	NaN	13.4501800537109	NaN	NaN	NaN	14.1976003646851	13.8787212371826	13.346097946167	15.5041675567627	NaN	NaN	NaN	13.8387117385864	12.7858409881592	NaN	14.0856380462646	NaN	14.1257362365723	13.0487594604492	14.4582147598267	13.5156993865967
B6EJ48	B6EJ48	Deoxyguanosinetriphosphate triphosphohydrolase-like protein	NaN	13.5758934020996	NaN	NaN	15.1126022338867	15.5304975509644	NaN	NaN	13.4475994110107	NaN	13.2707042694092	14.0441379547119	14.4092578887939	13.305064201355	NaN	14.0176782608032	NaN	13.6884689331055	13.0892686843872	14.4450149536133	14.672812461853	13.5039501190186	13.7966480255127	13.7302579879761
B6EJ49	B6EJ49	Aldehyde dehydrogenase	14.2800455093384	14.3685064315796	15.3846492767334	15.8622255325317	14.8151826858521	16.0575904846191	14.3777532577515	16.4845714569092	15.7519626617432	14.3611898422241	14.6162042617798	14.4846973419189	14.9452152252197	14.9490060806274	15.2134456634521	14.9399919509888	15.2281799316406	13.933967590332	15.0777750015259	15.2455902099609	14.3820161819458	14.740044593811	14.2618007659912	14.7741174697876
B6EJ51	B6EJ51	Iron-containing alcohol dehydrogenase (EC 1.1.1.-)	18.2823829650879	19.121057510376	18.7100791931152	18.2034721374512	18.9189033508301	17.7899150848389	18.5200271606445	16.6671943664551	18.4818382263184	18.4561138153076	18.7105846405029	19.4906978607178	18.6687183380127	18.1875171661377	18.4309825897217	18.271390914917	17.9689922332764	18.7964572906494	18.6629257202148	18.5349178314209	18.9979686737061	18.8750171661377	19.0782241821289	19.0815048217773
B6EJ54	B6EJ54	Aminotransferase	NaN	NaN	13.9795141220093	NaN	NaN	15.486741065979	14.5884799957275	NaN	14.8553552627563	13.7689075469971	13.7089757919312	14.8159837722778	13.9579181671143	NaN	NaN	14.6529569625854	13.1667432785034	13.8320989608765	13.280234336853	13.5329647064209	13.9926729202271	12.9167566299438	13.6616668701172	13.3231954574585
B6EJ56	B6EJ56	2-succinyl-5-enolpyruvyl-6-hydroxy-3-cyclohexene-1-carboxylate synthase (SEPHCHC synthase) (EC 2.2.1.9) (Menaquinone biosynthesis protein MenD)	15.0210237503052	NaN	NaN	14.7682361602783	NaN	17.0848293304443	14.6763982772827	16.277868270874	15.3734769821167	16.1296863555908	14.9904584884644	16.0936031341553	13.1020908355713	NaN	NaN	12.9132442474365	14.4917907714844	14.0294599533081	14.0923442840576	13.5396432876587	14.5844345092773	14.4923543930054	15.2806615829468	15.488561630249
B6EJ58	B6EJ58	1,4-dihydroxy-2-naphthoyl-CoA synthase (DHNA-CoA synthase) (EC 4.1.3.36)	NaN	13.9715433120728	NaN	NaN	14.1388320922852	NaN	NaN	NaN	NaN	NaN	14.1845655441284	13.8309116363525	13.9541053771973	NaN	NaN	14.0892848968506	14.1701593399048	13.7990789413452	14.1253328323364	13.5071754455566	13.9074544906616	14.667444229126	13.3601608276367	13.9909019470215
B6EJ59	B6EJ59	o-succinylbenzoate synthase (OSB synthase) (OSBS) (EC 4.2.1.113) (4-(2'-carboxyphenyl)-4-oxybutyric acid synthase) (o-succinylbenzoic acid synthase)	NaN	NaN	NaN	NaN	NaN	NaN	NaN	NaN	NaN	NaN	NaN	NaN	NaN	NaN	NaN	NaN	NaN	NaN	NaN	NaN	NaN	NaN	NaN	NaN
B6EJ64	B6EJ64	Putative exported protein	NaN	NaN	NaN	NaN	NaN	NaN	NaN	NaN	NaN	NaN	NaN	NaN	NaN	NaN	NaN	NaN	NaN	NaN	NaN	NaN	NaN	NaN	NaN	NaN
B6EJ80	B6EJ80	Uncharacterized protein	NaN	NaN	NaN	NaN	NaN	NaN	NaN	NaN	NaN	NaN	NaN	NaN	NaN	NaN	NaN	NaN	NaN	NaN	NaN	NaN	NaN	NaN	NaN	NaN
B6EJ83	B6EJ83	ATP-dependent DNA helicase DinG (EC 3.6.4.12)	NaN	NaN	NaN	NaN	NaN	NaN	NaN	NaN	NaN	NaN	NaN	NaN	NaN	NaN	NaN	NaN	NaN	NaN	NaN	NaN	NaN	NaN	NaN	NaN
B6EJ86	B6EJ86	Putative outer membrane protein	22.354419708252	21.288106918335	23.266565322876	21.5345001220703	22.237247467041	22.0699901580811	24.3577671051025	23.2169551849365	23.7763557434082	22.6530952453613	21.8641204833984	22.0797538757324	21.6543846130371	22.2390842437744	22.5174922943115	21.2758293151855	21.2222881317139	21.1185760498047	21.3978042602539	21.0159721374512	21.1122264862061	21.9428844451904	20.9710578918457	21.0306625366211
B6EJ87	B6EJ87	ATP phosphoribosyltransferase (ATP-PRT) (ATP-PRTase) (EC 2.4.2.17)	18.521369934082	17.7918872833252	17.8700275421143	18.2177867889404	18.2911796569824	18.1729946136475	18.2510471343994	17.5770301818848	18.410177230835	17.7890243530273	17.7640285491943	17.4816417694092	17.8744773864746	18.2907295227051	18.5028476715088	18.0761890411377	18.0786399841309	17.7547969818115	17.9145603179932	17.8546485900879	17.8548316955566	17.92236328125	17.7607192993164	17.874116897583
B6EJ88	B6EJ88	Histidinol dehydrogenase (HDH) (EC 1.1.1.23)	19.6293773651123	18.666223526001	19.0381317138672	19.5237083435059	19.2045707702637	18.9730644226074	20.6382102966309	19.6732635498047	19.1078910827637	19.1896171569824	18.9386501312256	18.3045654296875	18.96826171875	19.8959884643555	19.7289295196533	19.3629245758057	19.6024627685547	18.5785789489746	18.9907855987549	18.9196891784668	18.6720390319824	19.0594139099121	18.4224262237549	18.4645137786865
B6EJ89	B6EJ89	Histidinol-phosphate aminotransferase (EC 2.6.1.9) (Imidazole acetol-phosphate transaminase)	NaN	14.6741371154785	15.6880044937134	14.9757585525513	15.0239276885986	16.1714496612549	14.8120269775391	NaN	15.6388034820557	15.0414876937866	15.3680973052979	16.0708751678467	14.379581451416	14.4752264022827	NaN	15.579080581665	14.7171945571899	14.8790092468262	14.431040763855	15.2870273590088	15.9755573272705	14.928750038147	15.8881959915161	15.3641691207886
B6EJ91	B6EJ91	Imidazole glycerol phosphate synthase subunit HisH (EC 4.3.2.10) (IGP synthase glutaminase subunit) (EC 3.5.1.2) (IGP synthase subunit HisH) (ImGP synthase subunit HisH) (IGPS subunit HisH)	NaN	NaN	15.8985538482666	14.8833112716675	NaN	17.1048240661621	17.2075290679932	17.2965221405029	15.5653991699219	15.6581554412842	15.559645652771	15.1919841766357	NaN	NaN	16.1766414642334	15.7449655532837	NaN	14.6403017044067	14.9287958145142	15.5144367218018	15.4794015884399	15.434986114502	15.1673002243042	14.5678377151489
B6EJ92	B6EJ92	1-(5-phosphoribosyl)-5-[(5-phosphoribosylamino)methylideneamino] imidazole-4-carboxamide isomerase (EC 5.3.1.16) (Phosphoribosylformimino-5-aminoimidazole carboxamide ribotide isomerase)	NaN	NaN	14.3551445007324	NaN	NaN	13.9921417236328	NaN	NaN	NaN	NaN	NaN	NaN	NaN	NaN	NaN	NaN	13.5482196807861	NaN	NaN	14.2148504257202	13.9513759613037	NaN	14.1766405105591	13.082914352417
B6EJ93	B6EJ93	Imidazole glycerol phosphate synthase subunit HisF (EC 4.3.2.10) (IGP synthase cyclase subunit) (IGP synthase subunit HisF) (ImGP synthase subunit HisF) (IGPS subunit HisF)	15.6092367172241	14.824312210083	14.9144315719604	NaN	15.0082530975342	14.6587696075439	16.0816287994385	NaN	NaN	14.8649597167969	14.7291955947876	14.4563541412354	14.8810186386108	15.2415361404419	15.0519313812256	14.9423770904541	14.7763814926147	14.6048431396484	14.6710987091064	14.7205648422241	14.8762292861938	15.3623886108398	14.7343921661377	14.4279670715332
B6EJ94	B6EJ94	Histidine biosynthesis bifunctional protein HisIE [Includes: Phosphoribosyl-AMP cyclohydrolase (PRA-CH) (EC 3.5.4.19); Phosphoribosyl-ATP pyrophosphatase (PRA-PH) (EC 3.6.1.31)]	NaN	12.9560127258301	NaN	NaN	NaN	NaN	NaN	NaN	NaN	NaN	NaN	12.3469018936157	13.4406099319458	NaN	NaN	NaN	NaN	13.6047849655151	13.982102394104	12.374605178833	12.2384643554688	NaN	12.4466180801392	13.8392038345337
B6EJ96	B6EJ96	RNA psedouridine synthase	NaN	15.2392997741699	13.0596313476563	NaN	15.3621492385864	14.2796106338501	NaN	NaN	NaN	NaN	14.6349248886108	14.1168308258057	15.7289571762085	13.4191703796387	NaN	13.6102170944214	13.5414600372314	15.2209453582764	15.5769271850586	14.7937049865723	14.7691144943237	14.0299777984619	14.779257774353	15.3512496948242
B6EJ97	B6EJ97	Methyltrans_SAM domain-containing protein	NaN	13.3727293014526	13.1959562301636	NaN	NaN	NaN	NaN	NaN	NaN	NaN	13.08349609375	13.4481163024902	NaN	NaN	NaN	NaN	NaN	12.8719434738159	NaN	12.5207414627075	NaN	NaN	13.0158853530884	12.5917329788208
B6EJ98	B6EJ98	Putative lipoprotein	16.2385730743408	16.2669334411621	17.1703548431396	16.4031448364258	15.0491256713867	17.8565349578857	18.9268569946289	18.2331790924072	18.3394317626953	17.76247215271	17.0601253509521	16.7966480255127	16.7777690887451	17.4329814910889	17.3416919708252	16.701171875	17.799243927002	16.5327968597412	17.548641204834	16.6132431030273	16.6588535308838	16.9226531982422	16.4819412231445	16.2646617889404
B6EJ99	B6EJ99	YCII domain-containing protein	16.8480606079102	NaN	NaN	17.5496196746826	16.9418048858643	17.4485511779785	17.2314453125	18.6209926605225	17.3957347869873	16.74609375	15.0843935012817	15.8924951553345	16.8507480621338	16.9523086547852	15.8774518966675	16.7735252380371	17.0144348144531	15.7178640365601	16.4765720367432	16.8134059906006	16.2902164459229	16.4857349395752	15.442554473877	15.9205389022827
B6EJA0	B6EJA0	Acyl-CoA thioester hydrolase (P14 protein) (EC 3.1.2.-)	NaN	NaN	NaN	NaN	NaN	NaN	NaN	NaN	NaN	NaN	NaN	NaN	NaN	NaN	NaN	NaN	NaN	NaN	NaN	NaN	NaN	NaN	NaN	NaN
B6EJA2	B6EJA2	Tryptophan synthase alpha chain (EC 4.2.1.20)	15.2129898071289	15.5760707855225	15.3529748916626	15.8197546005249	15.5108880996704	15.3689498901367	15.4677324295044	14.830961227417	15.1023855209351	15.1069307327271	15.7619409561157	15.4726591110229	14.7736024856567	15.2781591415405	16.4291934967041	15.5635833740234	15.9072895050049	15.0562562942505	15.3921499252319	15.4492778778076	15.7142190933228	15.6546640396118	15.7847623825073	15.8015060424805
B6EJA3	B6EJA3	Tryptophan synthase beta chain (EC 4.2.1.20)	NaN	14.3435325622559	13.8053407669067	NaN	14.5371580123901	15.283088684082	14.9891729354858	14.8916416168213	13.442684173584	14.1191034317017	14.5262546539307	15.1621942520142	14.2188663482666	14.6380395889282	NaN	15.142505645752	14.5715160369873	14.6502103805542	14.5577030181885	15.2842092514038	14.8258037567139	14.5675401687622	15.0786094665527	15.4050750732422
B6EJA6	B6EJA6	Anthranilate synthase component II (EC 4.1.3.27)	NaN	NaN	NaN	NaN	NaN	14.0284242630005	15.0860528945923	NaN	NaN	NaN	NaN	NaN	NaN	NaN	NaN	NaN	NaN	NaN	NaN	NaN	NaN	NaN	NaN	NaN
B6EJA7	B6EJA7	Anthranilate synthase component 1 (EC 4.1.3.27)	15.8022890090942	15.1413087844849	16.9257869720459	15.7655448913574	15.1449365615845	17.7751350402832	18.2892894744873	17.1966209411621	17.2521114349365	16.9609298706055	15.7120704650879	15.4106502532959	16.0081005096436	16.2571296691895	16.8003177642822	14.9642505645752	15.4751005172729	15.2677745819092	15.0863437652588	14.7348680496216	15.6341018676758	15.0585832595825	14.9422855377197	15.1561222076416
B6EJA8	B6EJA8	POLIIIAc domain-containing protein	15.7711544036865	15.7711801528931	14.5334510803223	16.2171058654785	15.0686941146851	13.4347581863403	14.1118688583374	16.0318737030029	NaN	15.2172765731812	15.0878772735596	14.6763429641724	15.4819259643555	15.8308372497559	15.1097078323364	15.1178455352783	15.5432434082031	15.0501890182495	15.8773555755615	15.3031387329102	15.3298664093018	15.3328762054443	14.7432565689087	15.3423871994019
B6EJA9	B6EJA9	YrdC-like domain-containing protein	13.3444347381592	15.1613683700562	12.7313404083252	NaN	13.8005962371826	NaN	NaN	NaN	NaN	NaN	14.0161113739014	14.978889465332	14.2137117385864	13.7321672439575	NaN	14.1368312835693	12.5496883392334	15.0751447677612	13.9687566757202	15.412073135376	16.1003742218018	14.4816732406616	15.7286109924316	14.9577369689941
B6EJB2	B6EJB2	Putative membrane protein	NaN	NaN	NaN	NaN	NaN	NaN	NaN	NaN	NaN	NaN	NaN	NaN	NaN	NaN	NaN	NaN	NaN	12.4510049819946	NaN	NaN	NaN	NaN	NaN	12.7274522781372
B6EJB3	B6EJB3	Chemotaxis protein CheW	16.9936904907227	17.5370826721191	16.977123260498	NaN	16.4768257141113	16.048210144043	19.1473598480225	16.8496494293213	17.1699638366699	17.7986106872559	16.9976654052734	17.9490623474121	17.8514804840088	17.630054473877	17.5604076385498	16.3424396514893	16.7303905487061	17.231258392334	17.843282699585	16.2691822052002	16.3185787200928	16.9281024932861	16.5132331848145	17.4582786560059
B6EJB4	B6EJB4	CheW-like protein	NaN	NaN	NaN	NaN	NaN	NaN	NaN	NaN	NaN	NaN	NaN	11.3274965286255	NaN	NaN	NaN	NaN	NaN	11.6597280502319	11.5675287246704	NaN	NaN	NaN	NaN	12.7699413299561
B6EJB5	B6EJB5	Putative chromosome segregation protein	NaN	NaN	NaN	NaN	NaN	NaN	NaN	NaN	NaN	NaN	NaN	13.7617588043213	NaN	NaN	NaN	NaN	NaN	12.464316368103	NaN	NaN	12.7956943511963	NaN	13.0227842330933	13.2171096801758
B6EJB6	B6EJB6	Protein-glutamate methylesterase/protein-glutamine glutaminase (EC 3.1.1.61) (EC 3.5.1.44)	17.4415168762207	18.136661529541	17.1713333129883	18.2082920074463	17.6531944274902	17.5054092407227	16.6804428100586	17.3829612731934	17.4810104370117	17.2501697540283	17.8051147460938	18.482666015625	17.4672241210938	17.4520168304443	16.5078105926514	17.9312801361084	17.643856048584	18.0813999176025	17.8319511413574	18.0462818145752	17.8627223968506	17.4373779296875	18.5023803710938	18.1097793579102
B6EJB7	B6EJB7	Phosphorelay protein LuxU (EC 2.7.13.3)	NaN	13.4384021759033	14.6492557525635	14.3526639938354	13.5764846801758	14.1902875900269	14.5053157806396	17.1475830078125	15.6775274276733	14.9850854873657	14.8739242553711	15.5251235961914	13.9538326263428	14.6046113967896	14.1652994155884	14.0857210159302	15.0326480865479	14.1556882858276	14.4370365142822	14.6160316467285	15.1616830825806	14.4830598831177	15.1436624526978	14.9061393737793
B6EJB8	B6EJB8	Protein phosphatase CheZ (EC 3.1.3.-) (Chemotaxis protein CheZ)	16.8414421081543	16.5150985717773	16.0210876464844	17.2173137664795	16.490255355835	16.332124710083	19.9862079620361	NaN	17.4948234558105	16.9243946075439	16.3671932220459	16.6805801391602	16.7930946350098	16.8375053405762	16.7256050109863	16.5054550170898	16.9753322601318	16.7466201782227	16.7894058227539	16.2693099975586	16.3549728393555	16.8392276763916	16.0269775390625	16.5751247406006
B6EJB9	B6EJB9	Chemotaxis protein CheY	17.7720432281494	17.36110496521	17.5448741912842	18.3540172576904	17.5427589416504	18.0472412109375	18.6888656616211	18.8262195587158	17.856595993042	18.070592880249	17.443380355835	17.9387645721436	16.9773464202881	17.2710247039795	17.8607234954834	17.9867095947266	18.0685997009277	17.1926784515381	17.0033855438232	17.5831413269043	17.3935585021973	18.0510177612305	17.611442565918	17.722806930542
B6EJC0	B6EJC0	RNA polymerase sigma factor FliA (RNA polymerase sigma factor for flagellar operon) (Sigma F) (Sigma-28)	NaN	15.6071281433105	14.977011680603	NaN	15.2538843154907	17.6587829589844	16.5162696838379	NaN	15.3339586257935	14.4415826797485	15.1281156539917	16.7209396362305	15.3147249221802	14.8496980667114	14.4528846740723	15.4373292922974	15.263819694519	14.8285827636719	15.1547784805298	15.1812295913696	15.6331367492676	14.8987903594971	15.1052951812744	15.0736808776855
B6EJC1	B6EJC1	Flagellar biosynthesis protein FlhG (Flagellar number regulator)	NaN	12.9332485198975	15.1681632995605	13.674412727356	13.0687618255615	15.2812051773071	14.8612327575684	14.5016508102417	15.4916648864746	14.0729703903198	14.7490310668945	15.3375177383423	13.4189071655273	13.951922416687	14.4121065139771	14.6681089401245	14.5381278991699	14.3767356872559	13.2951946258545	14.468433380127	14.7428884506226	14.5861949920654	14.7916212081909	14.8836460113525
B6EJC2	B6EJC2	Flagella-associated GTP-binding protein (Flagellar biosynthesis protein FlhF)	NaN	14.5625410079956	13.3240394592285	NaN	13.7573900222778	12.6802272796631	NaN	NaN	NaN	12.6503562927246	14.4637794494629	14.8472528457642	14.3695974349976	14.366527557373	NaN	14.4763660430908	14.4526920318604	14.7744779586792	14.859582901001	14.380934715271	14.8124284744263	14.152681350708	14.9252758026123	15.3162813186646
B6EJC3	B6EJC3	Flagellar biosynthesis protein FlhA	NaN	NaN	NaN	NaN	13.5094041824341	NaN	NaN	NaN	NaN	NaN	12.3635597229004	NaN	NaN	NaN	NaN	14.8875064849854	14.4573812484741	13.2129526138306	12.8726558685303	14.67551612854	14.3894300460815	13.6737508773804	14.9690265655518	14.216139793396
B6EJC8	B6EJC8	Flagellar biosynthetic protein FliP	NaN	NaN	NaN	NaN	NaN	NaN	NaN	NaN	NaN	NaN	NaN	NaN	NaN	NaN	NaN	NaN	NaN	NaN	NaN	NaN	NaN	NaN	NaN	NaN
B6EJC9	B6EJC9	Flagellar protein	NaN	NaN	NaN	NaN	NaN	NaN	NaN	NaN	NaN	NaN	NaN	NaN	NaN	NaN	NaN	NaN	12.7208852767944	NaN	12.1617612838745	NaN	NaN	12.0696849822998	13.4833116531372	13.1842241287231
B6EJD0	B6EJD0	Flagellar motor switch protein FliN	17.9124565124512	17.4080638885498	17.6582260131836	17.430778503418	17.9053039550781	17.516300201416	19.9708480834961	18.5924797058105	18.5130653381348	17.9824810028076	17.4779319763184	18.0201988220215	18.0754051208496	17.8610877990723	18.5633525848389	17.4652309417725	17.2451629638672	17.2466468811035	17.4207820892334	17.3369083404541	17.8640537261963	17.7974090576172	17.1652603149414	17.6841449737549
B6EJD1	B6EJD1	Flagellar motor switch protein FliM	NaN	13.1716146469116	NaN	NaN	NaN	NaN	NaN	NaN	NaN	NaN	NaN	13.8811140060425	NaN	13.1666965484619	NaN	14.1004981994629	13.2868461608887	12.8370361328125	13.6695489883423	13.375039100647	13.9487323760986	NaN	14.3994112014771	13.9653329849243
B6EJD2	B6EJD2	Flagellar protein FliL	15.0742254257202	15.2418718338013	16.0189819335938	NaN	14.723180770874	16.9625110626221	16.9970035552979	16.4233455657959	15.5205268859863	15.6081390380859	15.3324213027954	16.2967014312744	14.2470378875732	13.9654235839844	14.3335742950439	15.4451761245728	15.7978391647339	14.9401760101318	15.3234062194824	15.5235624313354	15.4067363739014	15.6125516891479	15.8962850570679	16.0786514282227
B6EJD3	B6EJD3	Polar flagellar hook-length control protein FliK	15.6609983444214	15.2558765411377	13.8950071334839	NaN	15.2934713363647	12.8924293518066	16.2642784118652	NaN	12.9419097900391	15.7187204360962	15.3863000869751	14.4156093597412	16.1547584533691	16.9569664001465	16.2194519042969	15.8861255645752	16.181734085083	15.4092578887939	16.1346664428711	15.5657272338867	14.9869976043701	16.0832920074463	14.4162034988403	15.6271915435791
B6EJD4	B6EJD4	Flagellar FliJ protein	NaN	NaN	NaN	NaN	NaN	NaN	NaN	NaN	NaN	NaN	NaN	NaN	NaN	NaN	NaN	NaN	NaN	NaN	NaN	NaN	NaN	NaN	NaN	NaN
B6EJD5	B6EJD5	H(+)-transporting two-sector ATPase (EC 7.1.2.2)	NaN	NaN	NaN	NaN	NaN	NaN	NaN	NaN	NaN	NaN	NaN	NaN	NaN	NaN	NaN	NaN	NaN	NaN	NaN	NaN	NaN	NaN	NaN	NaN
B6EJD6	B6EJD6	Flagellar assembly protein FliH	16.1714496612549	16.0140419006348	16.117603302002	16.0902976989746	16.0417232513428	16.5242500305176	16.9246273040771	17.5703010559082	15.8565473556519	16.138011932373	16.1599311828613	15.9216785430908	16.3224563598633	16.8713512420654	17.1611328125	16.1035747528076	16.1140060424805	16.0753746032715	16.362491607666	15.8340015411377	15.9779062271118	15.9817905426025	15.3916797637939	15.6940584182739
B6EJD7	B6EJD7	Flagellar motor switch protein FliG	19.134256362915	18.5822219848633	19.1109008789063	18.8107414245605	18.981616973877	19.0099601745605	19.7686233520508	19.3812732696533	18.6362991333008	18.7102813720703	18.9038944244385	18.5752964019775	18.7789249420166	18.8973484039307	19.0184345245361	19.0284786224365	19.2607269287109	18.5912380218506	18.5496559143066	18.8919906616211	18.8736362457275	18.691047668457	18.4324932098389	18.5446853637695
B6EJD9	B6EJD9	Flagellar hook-basal body complex protein FliE	NaN	NaN	NaN	NaN	NaN	NaN	NaN	NaN	NaN	NaN	NaN	NaN	NaN	NaN	NaN	NaN	NaN	NaN	12.5942077636719	NaN	12.0654163360596	NaN	NaN	13.3264293670654
B6EJE0	B6EJE0	Sigma-54 dependent response regulator	NaN	13.9916105270386	NaN	NaN	14.0358304977417	NaN	14.187352180481	NaN	NaN	13.7751989364624	14.6884689331055	15.2843904495239	13.5771923065186	14.2240772247314	15.0653324127197	14.6866645812988	14.4339761734009	14.3664588928223	14.7932987213135	14.3752431869507	14.9746389389038	14.7961921691895	15.22105884552	15.0522708892822
B6EJE1	B6EJE1	Histidine kinase (EC 2.7.13.3)	NaN	12.1090469360352	14.2857637405396	NaN	13.0435743331909	15.9577140808105	NaN	15.6584072113037	NaN	13.5635538101196	12.7126340866089	13.4692602157593	NaN	NaN	NaN	14.2342939376831	NaN	12.9097242355347	13.8552579879761	14.414288520813	14.2291946411133	13.7446231842041	14.7803344726563	14.0342826843262
B6EJE2	B6EJE2	Sigma 54 dependent transcription regulator	NaN	12.4934549331665	NaN	NaN	13.0706243515015	12.7264308929443	NaN	NaN	NaN	NaN	12.9691162109375	13.851261138916	NaN	NaN	NaN	12.5461711883545	NaN	13.1274299621582	13.6723146438599	NaN	13.7906541824341	12.5862770080566	13.9317531585693	14.2705869674683
B6EJE3	B6EJE3	Flagellar secretion chaperone FliS	15.5466232299805	15.5041675567627	15.9133806228638	16.2964859008789	14.8608446121216	16.4474868774414	15.4046096801758	15.1192245483398	14.5840225219727	15.5745639801025	15.5214166641235	15.2688341140747	15.6736679077148	15.8527250289917	15.8459558486938	15.9590740203857	15.9469747543335	15.6528453826904	15.8450489044189	16.0380821228027	16.0335311889648	16.0204162597656	15.4660444259644	15.8500642776489
B6EJE7	B6EJE7	Flagellin	14.1716461181641	13.9476366043091	15.0691137313843	14.3854579925537	14.1472845077515	14.8263006210327	15.7796678543091	NaN	NaN	14.608081817627	14.6358318328857	13.5369758605957	14.4785804748535	15.5357313156128	14.9433851242065	14.6934871673584	14.8369874954224	14.7108068466187	14.7328567504883	14.3948650360107	14.4121732711792	14.5559072494507	14.309760093689	14.6394538879395
B6EJF7;B6EJF5	B6EJF7	Flagellin	18.0878868103027	17.5665149688721	17.3915462493896	17.9185256958008	17.6544532775879	17.22975730896	19.0855045318604	18.489070892334	17.5840225219727	17.9067726135254	17.0217170715332	17.1908473968506	17.7708835601807	18.5189914703369	17.9034233093262	17.4916191101074	17.7330417633057	17.4266910552979	17.6491298675537	17.3629875183105	17.323600769043	17.4585990905762	16.614538192749	17.527645111084
B6EJG1	B6EJG1	Flagellar P-ring protein (Basal body P-ring protein)	NaN	13.3288154602051	13.7188539505005	12.7847776412964	12.6067523956299	NaN	14.2837390899658	NaN	NaN	14.1781978607178	14.1406698226929	14.098443031311	13.32080078125	13.9639797210693	15.1035747528076	14.286340713501	14.1922931671143	13.364818572998	13.4846973419189	13.7389364242554	14.1746912002563	15.0256156921387	14.1573467254639	14.4081974029541
B6EJG5	B6EJG5	Flagellar hook protein FlgE	15.1091365814209	14.1601867675781	14.1313743591309	15.4568357467651	14.905011177063	14.4437856674194	15.9851083755493	NaN	14.2348918914795	15.5712194442749	14.1860370635986	14.3684387207031	14.6614999771118	15.4811687469482	15.187352180481	15.7104024887085	15.649733543396	15.207052230835	14.8548192977905	15.4377517700195	15.5695295333862	15.5886850357056	14.8483781814575	15.0893259048462
B6EJG6	B6EJG6	Basal-body rod modification protein FlgD	18.2665481567383	16.9815902709961	17.4009132385254	16.8699073791504	18.1786937713623	17.3551788330078	18.2659530639648	17.4500827789307	17.188627243042	17.6258506774902	17.3024253845215	16.7831516265869	17.6613597869873	18.3407363891602	17.8900623321533	17.9142684936523	17.6781730651855	17.4148502349854	17.573263168335	17.8281116485596	17.7800788879395	17.9950160980225	17.4063205718994	17.5451011657715
B6EJG9	B6EJG9	Protein-glutamate O-methyltransferase (EC 2.1.1.80)	NaN	NaN	NaN	NaN	NaN	NaN	NaN	NaN	NaN	NaN	NaN	14.0255718231201	NaN	NaN	NaN	NaN	NaN	NaN	NaN	NaN	NaN	NaN	NaN	14.788667678833
B6EJH0	B6EJH0	Chemotaxis protein methyltransferase CheV	NaN	NaN	NaN	NaN	NaN	NaN	12.3313369750977	NaN	NaN	NaN	NaN	12.6439914703369	NaN	NaN	NaN	NaN	NaN	NaN	NaN	NaN	NaN	NaN	13.1344909667969	12.8330678939819
B6EJH1	B6EJH1	Flagella basal body P-ring formation protein FlgA	NaN	NaN	NaN	NaN	NaN	NaN	NaN	NaN	NaN	NaN	NaN	NaN	NaN	NaN	NaN	NaN	NaN	NaN	NaN	NaN	NaN	NaN	NaN	NaN
B6EJH2	B6EJH2	Anti-sigma-28 factor (Negative regulator of flagellin synthesis)	NaN	NaN	NaN	NaN	NaN	NaN	NaN	NaN	NaN	NaN	NaN	NaN	14.4526271820068	16.4945907592773	NaN	15.1581754684448	NaN	14.1303291320801	15.350248336792	14.5863122940063	NaN	NaN	NaN	15.6065788269043
B6EJH3	B6EJH3	Polar flagellar FlgN, putative chaperone	15.9474086761475	14.4194993972778	15.2904148101807	15.2907390594482	14.9560127258301	15.6396236419678	16.1355285644531	NaN	15.7007923126221	15.730523109436	14.7444133758545	14.8225212097168	14.88063621521	15.7017669677734	15.8499917984009	15.6418256759644	15.3647842407227	15.0813589096069	14.8680028915405	15.7575206756592	16.0130176544189	15.7378015518188	15.3536977767944	14.886173248291
B6EJH5	B6EJH5	Putative exported protein	NaN	NaN	NaN	NaN	NaN	NaN	NaN	NaN	NaN	NaN	NaN	NaN	NaN	NaN	NaN	NaN	NaN	NaN	NaN	NaN	NaN	NaN	NaN	NaN
B6EJH6	B6EJH6	Putative exported protein	NaN	NaN	NaN	NaN	NaN	NaN	NaN	NaN	NaN	NaN	NaN	NaN	NaN	NaN	NaN	NaN	NaN	NaN	NaN	NaN	NaN	NaN	NaN	NaN
B6EJI1	B6EJI1	Pseudouridine synthase (EC 5.4.99.-)	17.0849323272705	18.558988571167	17.636157989502	16.8570823669434	18.3299198150635	16.9561710357666	16.1710987091064	16.0329074859619	17.3234233856201	16.8756771087646	18.2187328338623	17.9563980102539	18.730655670166	17.4381103515625	16.9120464324951	18.0426006317139	17.4927921295166	18.4771423339844	18.243350982666	18.1132946014404	18.0156879425049	17.2730312347412	17.9837055206299	18.115327835083
B6EJI2	B6EJI2	Putative NAD-or NADP-dependent oxidoreductase	NaN	13.6133289337158	NaN	NaN	12.8766899108887	NaN	NaN	NaN	NaN	NaN	13.5735292434692	14.4244289398193	13.9955902099609	13.8584671020508	NaN	13.706711769104	13.2668161392212	14.0278196334839	14.4809160232544	13.6294708251953	13.892448425293	13.4509534835815	13.8572034835815	14.3091917037964
B6EJI3	B6EJI3	Probable protease SohB (EC 3.4.21.-)	14.6424465179443	14.7176761627197	15.3900680541992	NaN	15.720778465271	16.9653339385986	15.5549488067627	16.2934169769287	16.225959777832	16.5965385437012	15.3242864608765	15.4003791809082	14.7089757919312	14.3951320648193	NaN	15.2134084701538	15.3374128341675	14.7087068557739	14.2624616622925	14.1235551834106	14.964656829834	15.0624256134033	15.393256187439	14.7797708511353
B6EJI4	B6EJI4	Uncharacterized protein	NaN	13.0206155776978	NaN	NaN	14.0883741378784	NaN	NaN	NaN	NaN	NaN	13.9427890777588	14.0880432128906	13.3548002243042	NaN	NaN	12.3775358200073	NaN	13.1399192810059	13.6678876876831	13.3917808532715	14.4894714355469	13.4189071655273	NaN	13.3429079055786
B6EJI6	B6EJI6	DNA topoisomerase 1 (EC 5.6.2.1) (DNA topoisomerase I)	NaN	17.3308811187744	16.8491611480713	15.8662643432617	17.3253574371338	14.564208984375	15.68381690979	17.0206336975098	16.8564739227295	17.323600769043	17.7153854370117	17.8787326812744	17.0760841369629	16.6514434814453	16.6413173675537	17.5518741607666	17.2235488891602	17.6146087646484	17.2318210601807	17.5354118347168	18.3289546966553	17.3679428100586	18.1401615142822	17.628345489502
B6EJL3	B6EJL3	Putative acetyltransferase	NaN	NaN	NaN	NaN	NaN	NaN	NaN	NaN	NaN	NaN	NaN	NaN	NaN	NaN	NaN	NaN	NaN	NaN	NaN	NaN	NaN	NaN	NaN	NaN
B6EJL7	B6EJL7	HTH-type transcriptional regulator, LysR family	NaN	NaN	NaN	NaN	NaN	NaN	NaN	NaN	NaN	NaN	NaN	12.4998207092285	NaN	NaN	NaN	NaN	NaN	NaN	NaN	NaN	11.0524997711182	NaN	NaN	NaN
B6EJL8	B6EJL8	Glutamate decarboxylase (EC 4.1.1.15)	20.566162109375	20.2724151611328	20.3532638549805	20.0201168060303	20.2175025939941	20.0621032714844	21.5758857727051	20.3803634643555	21.1030960083008	20.7454223632813	20.3748569488525	19.8872241973877	20.6570053100586	20.8791980743408	20.8973350524902	20.2494506835938	20.1830158233643	19.9756126403809	20.5346908569336	20.0619716644287	20.0797863006592	20.870267868042	19.4672031402588	20.064868927002
B6EJL9	B6EJL9	Probable membrane permease	NaN	14.0561294555664	13.6861724853516	NaN	14.5622425079346	14.9938669204712	15.6952829360962	NaN	13.8052396774292	14.7411508560181	14.6620559692383	14.4083957672119	13.5142211914063	13.7906541824341	14.8834066390991	14.8963794708252	14.7312126159668	14.1284780502319	14.1404304504395	14.7359790802002	14.294261932373	14.8642349243164	14.866602897644	14.7444658279419
B6EJM2	B6EJM2	Putative IMP dehydrogenase/GMP reductase	NaN	NaN	NaN	NaN	NaN	NaN	NaN	NaN	NaN	NaN	12.6233100891113	13.4665861129761	NaN	NaN	NaN	NaN	NaN	11.5889015197754	NaN	NaN	13.4857034683228	NaN	13.567361831665	NaN
B6EJN4	B6EJN4	Putative mobile metallo-beta-lactamase	NaN	NaN	NaN	NaN	NaN	NaN	13.8128795623779	NaN	NaN	NaN	NaN	12.6838283538818	NaN	NaN	NaN	NaN	NaN	NaN	NaN	NaN	NaN	NaN	NaN	12.2428169250488
B6EJN6	B6EJN6	Putative HTH-type transcriptional regulator	NaN	NaN	NaN	NaN	NaN	NaN	16.4675579071045	NaN	NaN	NaN	NaN	NaN	NaN	NaN	NaN	NaN	NaN	NaN	NaN	NaN	NaN	13.1525545120239	NaN	12.578537940979
B6EJN7	B6EJN7	Uncharacterized protein	NaN	NaN	NaN	NaN	NaN	NaN	NaN	13.9412307739258	NaN	NaN	NaN	NaN	NaN	NaN	NaN	13.5749483108521	NaN	NaN	NaN	NaN	NaN	NaN	12.9124031066895	10.9548501968384
B6EJP2	B6EJP2	Outer membrane protein	NaN	NaN	NaN	NaN	NaN	NaN	NaN	NaN	NaN	NaN	NaN	11.4876394271851	NaN	NaN	NaN	13.3047790527344	12.862250328064	12.3206882476807	12.7569942474365	13.7509164810181	12.3799743652344	NaN	12.6660461425781	12.5873794555664
B6EJP3	B6EJP3	Outer membrane protein A	NaN	13.9230489730835	NaN	NaN	14.2732858657837	NaN	NaN	NaN	NaN	NaN	NaN	12.7426671981812	13.8144826889038	13.8268461227417	NaN	NaN	13.9771900177002	13.5385522842407	13.9579181671143	13.3778886795044	NaN	NaN	13.4590473175049	13.2295246124268
B6EJP9	B6EJP9	Putative immunogenic protein	18.3407802581787	17.3733921051025	17.3938102722168	17.6435737609863	17.6929569244385	17.9451236724854	19.2203407287598	18.7789249420166	17.6978492736816	17.5317630767822	17.2198677062988	16.7256050109863	17.8423633575439	17.9160785675049	17.7970924377441	18.033863067627	17.5297050476074	17.3528537750244	17.650463104248	17.5863704681396	17.2271270751953	17.650463104248	17.228630065918	17.053882598877
B6EJQ3	B6EJQ3	Glutamate--tRNA ligase (EC 6.1.1.17) (Glutamyl-tRNA synthetase) (GluRS)	17.6785182952881	19.8397827148438	19.8756465911865	17.6654605865479	19.8761425018311	18.2921695709229	17.7066440582275	17.4595603942871	19.4275302886963	17.986930847168	19.7863616943359	19.5022640228271	19.6507606506348	17.854284286499	17.9077701568604	18.7844295501709	18.1904621124268	19.8236713409424	18.784143447876	19.8874759674072	19.9170112609863	18.4511699676514	19.5419292449951	19.0523452758789
B6EJQ4	B6EJQ4	Putative lipoprotein	14.52698802948	13.5431528091431	15.2294950485229	NaN	14.8263006210327	15.8768529891968	16.7625370025635	16.1915225982666	15.4195652008057	15.0031223297119	13.8715200424194	14.4144868850708	13.8783388137817	13.6872663497925	14.0014963150024	14.2197732925415	14.4771890640259	13.3019247055054	14.2634162902832	14.0633106231689	14.5225200653076	14.9979734420776	14.4911642074585	14.0991010665894
B6EJQ6	B6EJQ6	DNA ligase (EC 6.5.1.2) (Polydeoxyribonucleotide synthase [NAD(+)])	NaN	NaN	NaN	NaN	NaN	NaN	NaN	NaN	NaN	NaN	NaN	12.9899444580078	NaN	NaN	NaN	NaN	NaN	NaN	NaN	12.9078674316406	13.0684757232666	NaN	13.2996377944946	12.9980964660645
B6EJQ7	B6EJQ7	Cell division protein ZipA	NaN	NaN	NaN	NaN	NaN	15.1451358795166	14.3171300888062	NaN	NaN	NaN	NaN	14.8518466949463	NaN	NaN	NaN	NaN	14.8277397155762	NaN	NaN	NaN	NaN	NaN	NaN	14.5548887252808
B6EJQ9	B6EJQ9	Cysteine synthase (EC 2.5.1.47)	20.8147201538086	20.6066627502441	21.4938468933105	20.6794281005859	20.7421360015869	21.2889518737793	20.3557376861572	20.8826332092285	21.1295604705811	20.8479690551758	20.6137828826904	20.4644336700439	20.8943767547607	21.4932117462158	21.4589900970459	20.8299713134766	21.3796768188477	20.5113277435303	20.6518478393555	20.8243865966797	20.3291530609131	20.9099102020264	20.1304397583008	19.94606590271
B6EJR0	B6EJR0	Phosphocarrier protein Hpr, histidine-containing protein (PTS system)	21.7096500396729	20.6151294708252	19.7111396789551	21.1554851531982	20.6651840209961	20.8064041137695	21.6828174591064	19.5592880249023	20.2708206176758	21.0826473236084	20.517972946167	19.8448467254639	20.5712642669678	21.2675094604492	21.4446048736572	21.1500396728516	21.1553611755371	20.3579940795898	20.9597835540771	21.0417308807373	20.8465156555176	21.2407455444336	20.5219078063965	20.6873970031738
B6EJR1	B6EJR1	Phosphoenolpyruvate-protein phosphotransferase (EC 2.7.3.9) (Phosphotransferase system, enzyme I)	17.0567436218262	18.4657096862793	17.8900623321533	17.6299114227295	17.8869113922119	17.8874473571777	18.3875961303711	17.405740737915	18.7046527862549	18.1552143096924	18.3701171875	19.1670513153076	17.8448162078857	17.9050102233887	18.0340251922607	17.4887180328369	17.6142501831055	18.062183380127	18.0264797210693	17.7307224273682	17.9318561553955	17.5057964324951	18.2210025787354	18.2208595275879
B6EJR2	B6EJR2	Glucose-specific phosphotransferase enzyme IIA component (PTS system) (EC 2.7.1.69)	22.3117160797119	21.6160278320313	21.6108570098877	21.4343070983887	21.8353786468506	21.5783309936523	21.4794139862061	22.7776412963867	21.172248840332	21.7641353607178	21.3117446899414	21.1926174163818	21.7526664733887	22.3173580169678	21.4088840484619	21.5447235107422	22.0541744232178	21.2748050689697	21.7464466094971	21.5146064758301	21.4092464447021	21.5159530639648	21.0212020874023	21.2315158843994
B6EJR3	B6EJR3	Putative Dyp-type peroxidase	16.2800102233887	16.4929008483887	16.1315765380859	14.8965692520142	16.5458545684814	15.3803930282593	14.3583765029907	14.8118762969971	15.9374198913574	14.9097051620483	16.1619777679443	15.85666847229	15.8092403411865	15.7622518539429	15.0759801864624	16.0407829284668	15.7401237487793	15.7108869552612	15.5241746902466	16.1469860076904	16.1766204833984	15.1504611968994	16.0690097808838	15.3423871994019
B6EJR4	B6EJR4	Putative exported protein	NaN	13.7780771255493	NaN	NaN	NaN	14.961766242981	16.9255542755127	15.4138927459717	14.716498374939	NaN	15.265175819397	14.3092632293701	14.872145652771	15.0754795074463	16.5330867767334	NaN	NaN	16.2471294403076	14.6194753646851	15.6066074371338	NaN	14.9100332260132	14.9483213424683	14.1792097091675
B6EJR8	B6EJR8	Periplasmic nitrate reductase, electron transfer subunit (Diheme cytochrome c NapB)	NaN	NaN	NaN	NaN	NaN	NaN	NaN	NaN	NaN	NaN	NaN	NaN	NaN	NaN	NaN	NaN	NaN	NaN	NaN	NaN	NaN	NaN	NaN	NaN
B6EJS0	B6EJS0	Chaperone NapD (NapA signal peptide-binding chaperone NapD)	NaN	13.5368547439575	NaN	NaN	NaN	NaN	NaN	NaN	NaN	NaN	NaN	NaN	NaN	NaN	NaN	NaN	NaN	NaN	NaN	NaN	NaN	NaN	NaN	14.0215873718262
B6EJS3	B6EJS3	Nitrate/nitrite response regulator protein NarP	16.4266586303711	16.7862186431885	16.3264999389648	NaN	15.8471794128418	16.2226619720459	16.4218521118164	NaN	NaN	16.1916961669922	16.774169921875	16.9421482086182	16.5438175201416	15.6915531158447	16.1884727478027	16.517822265625	15.8763971328735	16.5528182983398	16.3391189575195	16.2788848876953	16.4947147369385	16.3714866638184	16.3898830413818	16.3175888061523
B6EJS8	B6EJS8	Succinyl-diaminopimelate desuccinylase (SDAP desuccinylase) (EC 3.5.1.18) (N-succinyl-LL-2,6-diaminoheptanedioate amidohydrolase)	NaN	16.2255840301514	NaN	NaN	14.9507837295532	NaN	14.4646730422974	NaN	16.0117073059082	NaN	14.8022136688232	16.5248012542725	15.7118816375732	15.1632566452026	NaN	15.3918809890747	15.363450050354	15.9074306488037	15.7945938110352	15.3629026412964	16.1490135192871	14.9688920974731	15.1293230056763	15.7102146148682
B6EJT1	B6EJT1	Outer membrane protein assembly factor BamC	17.7169933319092	17.1091156005859	17.4214401245117	16.7566871643066	17.3244800567627	17.2505397796631	18.6328239440918	16.7127685546875	16.4893627166748	17.5079650878906	17.044734954834	16.3695640563965	17.2236442565918	17.4238224029541	17.5347290039063	17.6368656158447	17.6976470947266	17.0647640228271	17.1713333129883	17.5754070281982	17.1526412963867	17.7435321807861	17.4466152191162	16.9673614501953
B6EJT2	B6EJT2	4-hydroxy-tetrahydrodipicolinate synthase (HTPA synthase) (EC 4.3.3.7)	17.8443870544434	18.5917854309082	19.0231800079346	17.6277751922607	18.6773815155029	17.9919204711914	17.4540252685547	17.0704345703125	18.0992870330811	18.0574321746826	18.0842590332031	18.7849731445313	17.8162212371826	17.6281318664551	17.7857074737549	17.9632453918457	17.7645473480225	18.230978012085	17.5665893554688	18.3776760101318	18.8122463226318	18.1518497467041	18.3822021484375	17.6897525787354
B6EJT3	B6EJT3	Glycine cleavage system transcriptional repressor	NaN	14.5847864151001	NaN	NaN	NaN	15.0149354934692	NaN	NaN	NaN	14.4065370559692	14.7360315322876	14.7394638061523	14.231071472168	14.5091562271118	15.0538835525513	14.5988664627075	14.9818344116211	14.7228078842163	14.6824464797974	14.5710411071777	14.60964012146	NaN	14.8624439239502	15.0934171676636
B6EJT4	B6EJT4	Putative peroxiredoxin bcp (Thioredoxin reductase (Bacterioferritin comigratory protein)) (EC 1.11.1.15)	17.6150398254395	17.6289157867432	17.8811855316162	18.0263175964355	18.1681041717529	18.2778053283691	17.0637111663818	17.0553665161133	17.4225082397461	17.747537612915	17.3633308410645	17.8092651367188	17.3140697479248	17.1285781860352	17.4938087463379	17.7104835510254	17.7244739532471	17.1944103240967	17.016939163208	17.7694625854492	17.8978214263916	17.7703018188477	17.8672542572021	17.2009372711182
B6EJT7	B6EJT7	Putative beta-barrel assembly-enhancing protease (EC 3.4.-.-)	NaN	NaN	NaN	NaN	NaN	16.1000461578369	NaN	NaN	NaN	NaN	16.6535453796387	15.7593936920166	15.8425226211548	16.2692909240723	NaN	NaN	NaN	15.6825561523438	15.9306449890137	16.174243927002	NaN	15.44837474823	16.1766414642334	16.4195327758789
B6EJT8	B6EJT8	Arsenate reductase (EC 1.20.4.1)	17.2934722900391	17.0426006317139	17.3825397491455	17.4355888366699	17.6922740936279	16.9074783325195	17.8134689331055	16.6893424987793	16.6298408508301	17.5979061126709	16.9225387573242	16.9300670623779	17.0038261413574	17.8437747955322	17.5861511230469	17.5340442657471	17.3741569519043	17.0231266021729	17.1999797821045	17.4408683776855	17.7226734161377	17.3470668792725	17.3277282714844	17.0809841156006
B6EJU0	B6EJU0	Putative exported protein	14.7296209335327	14.4689426422119	14.5266828536987	14.190055847168	14.6484136581421	14.6556987762451	15.8491611480713	14.7155866622925	14.250298500061	14.8212757110596	15.0834789276123	14.7463045120239	14.6492004394531	15.1295652389526	15.0806512832642	15.8473262786865	15.453592300415	14.9732933044434	15.228931427002	15.6300678253174	15.1422662734985	15.4931049346924	15.2117738723755	15.1882028579712
B6EJU1	B6EJU1	Uracil permease	NaN	NaN	NaN	NaN	NaN	NaN	NaN	NaN	NaN	NaN	NaN	NaN	NaN	NaN	NaN	NaN	NaN	NaN	NaN	NaN	NaN	NaN	NaN	NaN
B6EJU2	B6EJU2	Uracil phosphoribosyltransferase (EC 2.4.2.9) (UMP pyrophosphorylase) (UPRTase)	18.9698638916016	18.9895668029785	19.5392799377441	19.0054702758789	19.3497905731201	19.3694133758545	19.9134502410889	18.874927520752	19.8677825927734	19.7311038970947	19.0956344604492	19.6140880584717	18.6783447265625	18.7236747741699	19.4854984283447	19.5576057434082	18.92795753479	18.763542175293	18.6528091430664	19.2259750366211	19.3785877227783	19.4100131988525	19.5290184020996	19.0450553894043
B6EJU3	B6EJU3	Phosphoribosylformylglycinamidine cyclo-ligase (EC 6.3.3.1) (AIR synthase) (AIRS) (Phosphoribosyl-aminoimidazole synthetase)	NaN	13.7849416732788	NaN	NaN	13.7993831634521	13.5102701187134	14.2841730117798	NaN	13.7412567138672	13.9193286895752	14.2570934295654	15.4363536834717	14.14146900177	NaN	NaN	13.6621122360229	12.8140420913696	14.7781801223755	14.580376625061	12.5530290603638	13.4889698028564	14.3416576385498	14.0928392410278	14.6016550064087
B6EJU4	B6EJU4	Phosphoribosylglycinamide formyltransferase (EC 2.1.2.2) (5'-phosphoribosylglycinamide transformylase) (GAR transformylase) (GART)	NaN	12.3739795684814	NaN	NaN	NaN	13.2391662597656	13.2054262161255	NaN	NaN	NaN	13.0178699493408	14.4956674575806	13.2563705444336	NaN	NaN	13.95592212677	NaN	13.8915939331055	13.5409755706787	13.2766332626343	13.8839797973633	12.5305767059326	13.3466520309448	13.8431358337402
B6EJU5	B6EJU5	Putative amidotransferase	16.7253398895264	15.9494390487671	15.6890153884888	15.83984375	16.5617351531982	15.842080116272	18.2936954498291	16.2001895904541	16.5704784393311	15.9716787338257	15.6056528091431	15.3134145736694	16.304048538208	16.744649887085	17.1354084014893	16.1566753387451	16.6741104125977	15.9376726150513	16.2111663818359	16.0210666656494	15.95387840271	16.0519943237305	15.5861654281616	16.0498275756836
B6EJU6	B6EJU6	Phosphoheptose isomerase (EC 5.3.1.28) (Sedoheptulose 7-phosphate isomerase)	18.2606811523438	17.6166915893555	18.6518650054932	17.9294319152832	17.3794975280762	19.0090579986572	20.1296863555908	19.1945552825928	18.78586769104	18.3072814941406	17.9512844085693	17.9732608795166	18.3428211212158	18.111156463623	18.7647094726563	17.6146812438965	17.803539276123	17.6087017059326	18.0360126495361	17.7610454559326	17.8652019500732	18.3956089019775	17.3686256408691	18.0411033630371
B6EJU8	B6EJU8	Acyl-coenzyme A dehydrogenase (EC 1.3.8.7) (EC 1.3.8.8)	16.0003528594971	15.8266229629517	16.9146194458008	17.3993282318115	16.6434326171875	17.4441089630127	18.0332183837891	17.5292472839355	17.1638851165771	17.8476333618164	16.5144214630127	16.9352569580078	16.1052742004395	14.4288177490234	17.61403465271	17.3429946899414	15.4496002197266	16.9052467346191	16.4418411254883	16.7701740264893	16.7549915313721	17.2157039642334	17.1029796600342	16.8454895019531
B6EJV0	B6EJV0	Putative exported protein	NaN	NaN	NaN	NaN	NaN	NaN	NaN	NaN	NaN	NaN	NaN	NaN	NaN	NaN	NaN	NaN	NaN	NaN	NaN	NaN	13.0213794708252	NaN	NaN	12.9952192306519
B6EJV4	B6EJV4	Hydroxyacylglutathione hydrolase (EC 3.1.2.6) (Glyoxalase II) (Glx II)	14.1279945373535	13.6410360336304	NaN	NaN	13.0781669616699	NaN	NaN	NaN	NaN	NaN	13.9555587768555	12.4526014328003	13.6171226501465	14.2499284744263	13.4533996582031	13.8416624069214	14.0196771621704	13.5129871368408	13.3631763458252	13.6461086273193	13.3805961608887	13.1653785705566	13.1423301696777	13.0921459197998
B6EJV5	B6EJV5	Membrane-bound lytic murein transglycosylase D (EC 3.2.1.-)	NaN	13.8144826889038	13.4191703796387	NaN	NaN	NaN	NaN	NaN	NaN	NaN	14.6719284057617	14.4070682525635	14.2817125320435	14.1280746459961	NaN	13.6963157653809	13.8168840408325	14.3009958267212	14.7308950424194	14.0957269668579	14.3728647232056	14.5806121826172	13.5762481689453	14.6747989654541
B6EJW0	B6EJW0	Putative nuclease	NaN	NaN	NaN	NaN	NaN	NaN	NaN	NaN	NaN	NaN	NaN	NaN	NaN	NaN	NaN	NaN	NaN	NaN	NaN	NaN	NaN	NaN	NaN	NaN
B6EJW1;B6EL22	B6EJW1	Nitrogen regulatory protein P-II	17.8951015472412	17.2120018005371	16.4543323516846	17.3650417327881	17.5739288330078	17.0690727233887	17.2850952148438	16.326358795166	16.3518543243408	17.808952331543	17.4410305023193	17.0512294769287	17.0574836730957	17.8411960601807	17.4788799285889	17.5095119476318	17.6048717498779	17.4751625061035	17.5508213043213	17.237434387207	17.0314426422119	17.8846473693848	16.764741897583	17.1764068603516
B6EJW2	B6EJW2	Cytochrome c-552	NaN	NaN	NaN	NaN	NaN	NaN	NaN	NaN	NaN	NaN	NaN	NaN	NaN	NaN	NaN	NaN	NaN	NaN	NaN	NaN	NaN	NaN	NaN	NaN
B6EJW4	B6EJW4	Acetyl-coenzyme A carboxylase carboxyl transferase subunit alpha (ACCase subunit alpha) (Acetyl-CoA carboxylase carboxyltransferase subunit alpha) (EC 2.1.3.15)	17.9008903503418	18.2451629638672	18.526575088501	18.6962547302246	18.3380393981934	18.7136077880859	18.2498455047607	18.8984718322754	18.3446426391602	18.5115203857422	18.0748844146729	18.7450103759766	17.7960777282715	17.2419090270996	17.6074752807617	18.2563552856445	17.8162212371826	18.3228969573975	17.9141521453857	18.1558055877686	18.0771293640137	17.8486099243164	18.5211029052734	18.4569568634033
B6EJW6	B6EJW6	Ribonuclease HII (RNase HII) (EC 3.1.26.4)	NaN	16.3566761016846	15.9232349395752	NaN	16.245626449585	14.1034517288208	NaN	NaN	16.0121879577637	NaN	15.8654432296753	16.2204170227051	15.6995992660522	13.7042274475098	NaN	15.4499225616455	NaN	16.0145435333252	15.0181131362915	16.4205684661865	16.7958869934082	13.8211765289307	16.6904354095459	16.1659870147705
B6EJW7	B6EJW7	Lipid-A-disaccharide synthase (EC 2.4.1.182)	NaN	NaN	NaN	NaN	NaN	NaN	13.236686706543	NaN	NaN	NaN	12.5779247283936	13.3780241012573	12.7104835510254	NaN	NaN	NaN	NaN	11.4769487380981	12.2708501815796	NaN	11.6975326538086	NaN	11.4516744613647	12.2889242172241
B6EJW8	B6EJW8	Acyl-[acyl-carrier-protein]--UDP-N-acetylglucosamine O-acyltransferase (UDP-N-acetylglucosamine acyltransferase) (EC 2.3.1.129)	15.4867725372314	17.0165042877197	16.4750213623047	15.444561958313	16.8279876708984	15.4320526123047	15.8585157394409	NaN	16.6054077148438	15.6688299179077	16.4787845611572	16.3584098815918	16.5143756866455	15.319953918457	14.9094247817993	15.2497797012329	15.7942380905151	16.9526500701904	16.2381992340088	16.3303394317627	16.6947937011719	16.01930809021	16.3620300292969	16.4642906188965
B6EJW9	B6EJW9	3-hydroxyacyl-[acyl-carrier-protein] dehydratase FabZ (EC 4.2.1.59) ((3R)-hydroxymyristoyl-[acyl-carrier-protein] dehydratase) ((3R)-hydroxymyristoyl-ACP dehydrase) (Beta-hydroxyacyl-ACP dehydratase)	20.2352619171143	19.5227508544922	19.2885456085205	18.5761451721191	19.7351093292236	18.9226837158203	21.5572605133057	20.0981559753418	20.0923595428467	20.0905513763428	19.7430076599121	19.1496181488037	19.9027900695801	20.2066955566406	19.937183380127	19.6686840057373	19.7162227630615	19.6374130249023	19.7622947692871	19.702220916748	19.353931427002	20.05735206604	19.3015766143799	19.3928031921387
B6EJX2	B6EJX2	Nucleoside permease	NaN	NaN	NaN	NaN	NaN	NaN	NaN	NaN	NaN	NaN	NaN	NaN	NaN	NaN	NaN	NaN	NaN	NaN	NaN	NaN	NaN	NaN	NaN	NaN
B6EJY0	B6EJY0	Transcriptional regulator, TetR-family	NaN	NaN	NaN	NaN	NaN	NaN	NaN	NaN	NaN	NaN	NaN	NaN	NaN	NaN	NaN	NaN	NaN	NaN	NaN	NaN	NaN	NaN	NaN	NaN
B6EJY1	B6EJY1	Putative exported amidase	NaN	15.6167497634888	15.7000875473022	NaN	15.3955345153809	13.8299207687378	14.6904888153076	15.5666189193726	14.8588552474976	NaN	15.7256059646606	15.6679153442383	14.4564189910889	13.118145942688	14.508599281311	13.2490243911743	13.201602935791	15.6137609481812	13.88063621521	14.9776372909546	16.0973320007324	13.8812093734741	15.4923849105835	14.5051908493042
B6EJY3	B6EJY3	Beta-lactamase (EC 3.5.2.6)	NaN	NaN	NaN	NaN	NaN	NaN	NaN	NaN	NaN	NaN	NaN	NaN	NaN	NaN	NaN	NaN	NaN	NaN	NaN	NaN	NaN	NaN	NaN	NaN
B6EJY5	B6EJY5	Putative HNH endonuclease	NaN	NaN	NaN	NaN	NaN	NaN	NaN	NaN	NaN	NaN	12.1216630935669	NaN	NaN	13.9978847503662	NaN	NaN	NaN	12.7599716186523	NaN	NaN	12.5771217346191	NaN	NaN	13.5450849533081
B6EJY8	B6EJY8	HTH-type transcriptional regulator, LysR family	NaN	NaN	12.9489326477051	NaN	NaN	14.5375213623047	NaN	NaN	13.3117485046387	13.4631414413452	13.2344884872437	NaN	NaN	NaN	NaN	NaN	NaN	NaN	NaN	NaN	NaN	NaN	NaN	NaN
B6EJY9	B6EJY9	Putative membrane protein	NaN	13.9480018615723	NaN	NaN	12.9275188446045	NaN	NaN	NaN	NaN	NaN	12.4149227142334	NaN	NaN	NaN	NaN	12.6775875091553	NaN	13.5197591781616	12.2327508926392	13.4788961410522	12.949535369873	NaN	13.1299104690552	12.534740447998
B6EJZ3	B6EJZ3	Chaperone protein DnaJ	13.5238065719604	14.164514541626	NaN	NaN	13.9956789016724	14.8020620346069	NaN	NaN	NaN	12.8950262069702	13.9433393478394	12.9829397201538	13.2603607177734	13.452112197876	NaN	14.916579246521	15.0016717910767	13.6688852310181	14.2369108200073	14.0971269607544	13.730788230896	13.2003164291382	14.4466314315796	13.488468170166
B6EJZ8	B6EJZ8	N-acetylmuramic acid 6-phosphate etherase (MurNAc-6-P etherase) (EC 4.2.1.126) (N-acetylmuramic acid 6-phosphate hydrolase) (N-acetylmuramic acid 6-phosphate lyase)	NaN	NaN	NaN	NaN	NaN	NaN	NaN	NaN	NaN	NaN	NaN	NaN	NaN	NaN	NaN	NaN	NaN	NaN	NaN	NaN	NaN	NaN	NaN	NaN
B6EK00	B6EK00	Uncharacterized protein	NaN	16.2983131408691	16.1565971374512	NaN	16.0260906219482	NaN	14.2230968475342	NaN	NaN	NaN	14.6199903488159	17.1599502563477	15.1753549575806	NaN	NaN	15.0311841964722	NaN	15.2135601043701	14.2790298461914	15.0444793701172	16.2237186431885	NaN	15.6393127441406	15.2376585006714
B6EK06	B6EK06	Uncharacterized protein	NaN	NaN	NaN	NaN	NaN	NaN	NaN	NaN	NaN	NaN	NaN	NaN	NaN	NaN	NaN	NaN	NaN	NaN	NaN	NaN	NaN	NaN	NaN	NaN
B6EK07	B6EK07	Vitamin B12-dependent ribonucleotide reductase (EC 1.17.4.1)	NaN	NaN	NaN	NaN	NaN	NaN	NaN	NaN	NaN	NaN	NaN	NaN	NaN	NaN	NaN	NaN	NaN	NaN	NaN	NaN	NaN	NaN	16.7103481292725	15.5822591781616
B6EK09	B6EK09	Vancomycin resistance protein SanA	NaN	NaN	NaN	NaN	NaN	NaN	NaN	NaN	NaN	NaN	NaN	NaN	NaN	NaN	NaN	NaN	NaN	NaN	NaN	NaN	15.3482093811035	NaN	NaN	16.204647064209
B6EK11	B6EK11	NAD-dependent malic enzyme (NAD-ME) (EC 1.1.1.38)	19.9701442718506	19.1925582885742	19.9489212036133	20.3483009338379	20.3739013671875	20.0782241821289	18.8686408996582	20.6924285888672	19.3952331542969	19.8109302520752	19.9700050354004	19.3922595977783	19.9971408843994	20.1490478515625	19.786153793335	19.631368637085	19.8541927337646	19.2460670471191	19.4331245422363	19.9263515472412	19.8003826141357	20.1142616271973	19.684642791748	19.5838203430176
B6EK16	B6EK16	Sodium/dicarboxylate symporter	NaN	NaN	NaN	NaN	13.2814378738403	NaN	14.8264989852905	NaN	14.5794925689697	NaN	13.6294708251953	NaN	12.6987915039063	13.2218742370605	NaN	13.7297267913818	13.7088680267334	13.0637998580933	12.9529962539673	13.4240350723267	NaN	13.6303806304932	13.6498174667358	13.5911712646484
B6EK18	B6EK18	Uncharacterized protein	NaN	NaN	NaN	NaN	NaN	NaN	NaN	NaN	NaN	NaN	NaN	NaN	NaN	NaN	NaN	NaN	NaN	NaN	NaN	NaN	NaN	NaN	NaN	NaN
B6EK19	B6EK19	Uncharacterized protein	16.196159362793	15.6149110794067	15.1585702896118	15.9379940032959	15.4878082275391	14.6194753646851	NaN	NaN	14.9846410751343	14.7875967025757	15.5986633300781	14.8762292861938	15.8599472045898	15.6827754974365	16.5011215209961	15.3443651199341	15.377142906189	15.3931560516357	15.565637588501	15.5050363540649	15.6137895584106	15.4621505737305	15.184100151062	15.2906665802002
B6EK22	B6EK22	Putative RNA methyltransferase	NaN	NaN	NaN	NaN	NaN	NaN	NaN	NaN	NaN	NaN	NaN	NaN	NaN	NaN	NaN	NaN	NaN	NaN	NaN	NaN	NaN	NaN	NaN	NaN
B6EK23	B6EK23	NYN domain-containing protein	NaN	14.7153186798096	NaN	NaN	12.7056541442871	NaN	NaN	NaN	NaN	NaN	13.2071361541748	14.2515563964844	13.9319381713867	NaN	NaN	NaN	NaN	13.8897895812988	14.0772333145142	13.885124206543	13.6718730926514	NaN	13.7978639602661	13.946084022522
B6EK30	B6EK30	HIT family protein	16.0805892944336	15.9354877471924	NaN	17.1645736694336	16.1918697357178	16.8436508178711	17.6671943664551	NaN	16.6781044006348	NaN	15.696533203125	16.1615657806396	16.6851043701172	17.2253398895264	15.5661134719849	16.8626613616943	16.5379161834717	16.443380355835	16.7751979827881	16.5774574279785	16.4384670257568	17.0181350708008	15.8606748580933	16.7167930603027
B6EK31	B6EK31	Putative lipoprotein	NaN	NaN	NaN	NaN	NaN	NaN	NaN	NaN	NaN	NaN	NaN	NaN	NaN	NaN	NaN	NaN	NaN	NaN	NaN	NaN	NaN	NaN	NaN	NaN
B6EK32	B6EK32	Putative lipoprotein	15.8047609329224	15.8602867126465	14.0579071044922	NaN	15.0976619720459	14.3103284835815	NaN	NaN	14.2384796142578	14.6566486358643	15.2454414367676	15.107421875	16.0647850036621	16.4519519805908	15.0466547012329	15.7393054962158	16.3041019439697	15.8026170730591	16.718132019043	16.0721321105957	15.832049369812	15.8267965316772	15.5504465103149	16.2456645965576
B6EK33	B6EK33	Putative lipoprotein	18.579683303833	17.8521518707275	19.0120906829834	17.2869911193848	18.3326740264893	18.7082614898682	20.1124801635742	18.7254734039307	18.6946563720703	19.4053039550781	18.5802726745605	17.5824069976807	17.9945735931396	18.4999313354492	19.5246448516846	19.0474014282227	18.306079864502	18.0542545318604	17.656759262085	18.1519985198975	17.7835350036621	18.547399520874	18.0400867462158	17.9753322601318
B6EK36	B6EK36	Uncharacterized protein	16.186559677124	16.1635513305664	16.3930721282959	NaN	16.3254814147949	NaN	17.2866306304932	NaN	17.7000198364258	16.1720752716064	16.7960147857666	17.448148727417	17.3105239868164	16.4479064941406	16.4448699951172	15.3665609359741	NaN	16.8456134796143	16.539249420166	15.8942260742188	15.8805637359619	16.6837348937988	16.0178089141846	16.9359474182129
B6EK39	B6EK39	6-phosphogluconate dehydrogenase (EC 1.1.1.31)	NaN	NaN	NaN	NaN	NaN	NaN	NaN	NaN	NaN	NaN	NaN	NaN	NaN	NaN	NaN	NaN	NaN	NaN	NaN	NaN	NaN	NaN	NaN	NaN
B6EK41	B6EK41	Putative HTH-type trancriptional regulator, GntR family	NaN	13.1264629364014	12.5205202102661	NaN	13.5239295959473	NaN	NaN	NaN	NaN	NaN	12.7307252883911	NaN	13.6150550842285	NaN	NaN	12.2163515090942	NaN	12.2293300628662	NaN	14.2085390090942	13.7088680267334	NaN	13.1390552520752	NaN
B6EK46	B6EK46	NADH dehydrogenase (EC 1.6.99.3)	11.6553964614868	NaN	NaN	NaN	12.0035533905029	NaN	NaN	NaN	NaN	NaN	12.534351348877	11.8712120056152	NaN	NaN	NaN	12.5883159637451	12.7686805725098	13.1657238006592	12.733904838562	13.0077810287476	12.910530090332	NaN	13.5264987945557	12.9818525314331
B6EK47	B6EK47	UDP-3-O-acylglucosamine N-acyltransferase (EC 2.3.1.-)	14.9568748474121	15.8076314926147	13.8530168533325	13.9934692382813	15.1008262634277	12.8379240036011	15.9931154251099	NaN	14.9668207168579	NaN	15.5347280502319	16.3638610839844	15.7243537902832	15.7128229141235	14.458535194397	14.5050048828125	15.1600685119629	16.3096179962158	16.5316410064697	15.2296075820923	15.0682744979858	14.4694509506226	16.3021926879883	16.08984375
B6EK48	B6EK48	Chaperone protein skp	21.3553085327148	20.3629245758057	19.653772354126	19.4610404968262	20.3025131225586	19.6661720275879	18.9280738830566	18.5993976593018	18.8872375488281	20.1140060424805	20.1277980804443	19.365062713623	20.5256385803223	21.3944053649902	20.8846473693848	20.5178775787354	20.437255859375	20.4283885955811	20.666223526001	20.4720916748047	20.2528038024902	20.5500888824463	19.6716594696045	20.2133560180664
B6EK49	B6EK49	Outer membrane protein assembly factor BamA	13.7335453033447	15.5644178390503	15.7517013549805	13.1931247711182	15.5561771392822	14.3365068435669	16.5051288604736	14.090856552124	15.6814851760864	15.4652795791626	15.9830160140991	15.3060617446899	15.9779510498047	16.7234745025635	15.9762058258057	15.9306907653809	15.8763971328735	16.0714626312256	16.2475204467773	16.151927947998	15.8402614593506	15.6613883972168	15.6836795806885	15.8049879074097
B6EK50	B6EK50	Zinc metalloprotease (EC 3.4.24.-)	NaN	NaN	NaN	NaN	NaN	NaN	NaN	NaN	NaN	NaN	NaN	NaN	NaN	NaN	NaN	NaN	NaN	NaN	NaN	NaN	NaN	12.3491706848145	NaN	13.0067291259766
B6EK51	B6EK51	1-deoxy-D-xylulose 5-phosphate reductoisomerase (DXP reductoisomerase) (EC 1.1.1.267) (1-deoxyxylulose-5-phosphate reductoisomerase) (2-C-methyl-D-erythritol 4-phosphate synthase)	NaN	13.9850416183472	14.279393196106	NaN	14.1670265197754	14.2202272415161	13.4600715637207	NaN	14.5364904403687	15.1472053527832	14.6741924285889	15.3303918838501	13.826150894165	12.0366888046265	NaN	14.6057109832764	14.7198162078857	14.7676668167114	13.910080909729	14.3164939880371	14.6652250289917	14.8153829574585	15.2220401763916	15.0068521499634
B6EK53	B6EK53	Ditrans,polycis-undecaprenyl-diphosphate synthase ((2E,6E)-farnesyl-diphosphate specific) (EC 2.5.1.31) (Ditrans,polycis-undecaprenylcistransferase) (Undecaprenyl diphosphate synthase) (UDS) (Undecaprenyl pyrophosphate synthase) (UPP synthase)	NaN	NaN	NaN	NaN	NaN	NaN	NaN	NaN	NaN	NaN	NaN	13.8809223175049	13.0389356613159	NaN	NaN	13.3939266204834	12.9350910186768	13.3150081634521	12.9543056488037	NaN	NaN	NaN	NaN	13.4942302703857
B6EK54	B6EK54	Ribosome-recycling factor (RRF) (Ribosome-releasing factor)	20.7428760528564	20.1370868682861	20.5104598999023	20.3893203735352	20.4907169342041	20.3869018554688	20.5883846282959	19.2494049072266	19.6066074371338	20.4222412109375	19.9597129821777	19.8947315216064	19.8997402191162	20.389949798584	20.2577610015869	20.4696102142334	20.2315158843994	19.8226928710938	19.6708641052246	20.3709259033203	20.4872875213623	20.2552261352539	19.8519840240479	19.6023731231689
B6EK55	B6EK55	Uridylate kinase (UK) (EC 2.7.4.22) (Uridine monophosphate kinase) (UMP kinase) (UMPK)	19.0432147979736	17.3654689788818	18.0952224731445	18.037353515625	18.1701107025146	18.0594387054443	19.848030090332	17.5152988433838	18.6248531341553	18.5444965362549	17.8356552124023	17.5669612884521	17.5451755523682	18.5451374053955	19.0858154296875	18.0258865356445	17.5283317565918	17.879810333252	17.8910713195801	17.9600238800049	17.6232814788818	18.1840324401855	17.859935760498	18.0290718078613
B6EK56	B6EK56	Elongation factor Ts (EF-Ts)	18.2110996246338	19.0983619689941	17.9080047607422	17.5271110534668	18.5287132263184	17.9011268615723	18.0161762237549	17.3656387329102	18.04905128479	18.0488376617432	18.6102180480957	19.2412567138672	18.846040725708	18.5362854003906	17.7410316467285	18.4017887115479	18.2930221557617	18.6941471099854	18.7946186065674	18.1110038757324	18.4260768890381	18.2797565460205	18.4809322357178	18.7060375213623
B6EK57	B6EK57	30S ribosomal protein S2	21.9769763946533	21.6904678344727	21.1529502868652	21.5728378295898	21.8376903533936	21.3272895812988	21.1832580566406	20.4702053070068	20.9194717407227	22.1056880950928	21.6174640655518	21.284948348999	21.5110874176025	21.5167236328125	21.6622734069824	21.9505596160889	22.1337032318115	21.5645351409912	21.6666145324707	21.2992744445801	21.0396575927734	22.0567245483398	21.6644458770752	21.753360748291
B6EK58	B6EK58	Methionine aminopeptidase (MAP) (MetAP) (EC 3.4.11.18) (Peptidase M)	18.3557376861572	19.6782932281494	19.8635540008545	18.3736896514893	19.5168380737305	18.8929996490479	18.8262195587158	18.9472942352295	19.3002815246582	18.6712436676025	19.6097297668457	20.175724029541	19.1299877166748	18.4429759979248	17.9954586029053	18.4522571563721	18.0016288757324	19.3860397338867	18.6231021881104	19.0579071044922	19.6203308105469	18.5663661956787	19.364185333252	18.743335723877
B6EK61	B6EK61	Uncharacterized protein	15.65309715271	16.8784332275391	15.8616924285889	15.8931827545166	16.0221519470215	15.4125699996948	15.3844804763794	NaN	15.467414855957	15.5296440124512	15.5788440704346	16.2031574249268	16.1139869689941	15.3990774154663	15.0458879470825	15.2864856719971	15.1847200393677	16.1193675994873	16.1551742553711	16.0527801513672	15.7035522460938	15.6267070770264	16.3918972015381	15.8769960403442
B6EK62	B6EK62	Protein-export membrane protein SecF	14.7125272750854	14.7932472229004	14.7361373901367	NaN	14.7340745925903	14.2825813293457	NaN	NaN	NaN	14.2827987670898	14.996208190918	14.4388570785522	14.7483501434326	14.9909019470215	14.0175914764404	14.8589525222778	14.994574546814	15.0976209640503	14.9332761764526	14.5228271484375	14.5851974487305	14.9936017990112	14.6478519439697	15.1090145111084
B6EK63	B6EK63	Protein translocase subunit SecD	17.022367477417	16.9416904449463	16.8303413391113	16.0971069335938	17.3337669372559	17.0678119659424	15.6662797927856	15.8569364547729	16.526912689209	17.0754585266113	17.3420391082764	16.949348449707	16.6911163330078	17.2415370941162	16.7828960418701	17.655782699585	17.3082141876221	17.3500938415527	17.1094226837158	17.3069686889648	17.0368175506592	17.6186294555664	17.6301250457764	17.6314754486084
B6EK64	B6EK64	Sec translocon accessory complex subunit YajC	17.6877040863037	17.2130470275879	16.129545211792	NaN	16.8061218261719	15.7794370651245	16.502908706665	NaN	15.9231185913086	17.2536811828613	17.7803993225098	17.2598533630371	17.3345527648926	17.901008605957	16.8709907531738	17.5103626251221	17.5079650878906	17.7845573425293	17.755708694458	17.0434551239014	16.6431522369385	17.9583263397217	17.6387042999268	18.0124168395996
B6EK65	B6EK65	Queuine tRNA-ribosyltransferase (EC 2.4.2.29) (Guanine insertion enzyme) (tRNA-guanine transglycosylase)	19.1264114379883	18.5971069335938	18.1174602508545	18.5159149169922	18.6919002532959	18.1039543151855	19.685001373291	18.1514530181885	17.5078105926514	18.4827060699463	18.2772598266602	17.7906150817871	18.8835735321045	19.2893123626709	18.5786533355713	18.6403656005859	18.9918098449707	18.5175685882568	18.9487495422363	18.5845375061035	18.2702503204346	18.6411418914795	18.2260913848877	18.4450798034668
B6EK66	B6EK66	S-adenosylmethionine:tRNA ribosyltransferase-isomerase (EC 2.4.99.17) (Queuosine biosynthesis protein QueA)	NaN	14.4369716644287	NaN	NaN	14.1085243225098	13.6166639328003	15.3727293014526	NaN	NaN	13.961088180542	13.9437055587769	15.1766014099121	14.5259485244751	13.6511640548706	NaN	14.5615863800049	14.283088684082	14.6831045150757	14.8149833679199	14.5271711349487	14.9470891952515	14.3105421066284	15.0343265533447	15.2698574066162
B6EK67	B6EK67	Uncharacterized protein	NaN	NaN	NaN	NaN	NaN	NaN	13.314582824707	NaN	NaN	NaN	NaN	13.0809011459351	NaN	NaN	NaN	NaN	NaN	NaN	12.7345399856567	NaN	NaN	NaN	NaN	13.0200595855713
B6EK68	B6EK68	Isocitrase (EC 4.1.3.1) (Isocitratase) (Isocitrate lyase)	NaN	14.2813501358032	NaN	NaN	NaN	NaN	NaN	NaN	NaN	NaN	13.0270071029663	14.3004951477051	13.4043436050415	NaN	NaN	12.7814207077026	NaN	13.5216007232666	14.0334234237671	13.862250328064	14.6278190612793	NaN	14.0558757781982	13.810170173645
B6EK71	B6EK71	Alkyl hydroperoxide reductase C (Peroxiredoxin) (Thioredoxin peroxidase)	23.9433326721191	23.3540706634521	23.5140037536621	23.3482723236084	23.6460342407227	23.8387470245361	22.2161712646484	23.6200847625732	22.9094352722168	23.6139163970947	23.1449775695801	22.8204383850098	23.5088157653809	23.8140163421631	23.5848579406738	23.4628868103027	23.783166885376	23.2044734954834	23.0494956970215	22.7917575836182	23.0416469573975	23.275260925293	22.8680267333984	22.872241973877
B6EK72	B6EK72	Copper homeostasis protein CutC	NaN	NaN	NaN	NaN	NaN	NaN	NaN	NaN	NaN	NaN	13.3542490005493	NaN	NaN	NaN	NaN	NaN	NaN	NaN	NaN	13.5775470733643	NaN	NaN	NaN	13.6655578613281
B6EK73	B6EK73	Putative exported protein	17.595796585083	16.837381362915	15.4603281021118	16.3890266418457	16.7796936035156	17.4475841522217	18.8804092407227	NaN	16.6229953765869	16.7151851654053	17.3309688568115	17.0772323608398	17.7152519226074	18.445484161377	17.2573699951172	16.4127521514893	16.8671340942383	17.0837917327881	17.500904083252	16.5240821838379	16.9890403747559	17.2841014862061	16.0604419708252	17.3082141876221
B6EK74	B6EK74	Accessory colonization factor AcfA	15.6031341552734	15.2562456130981	NaN	NaN	15.3520088195801	NaN	17.3180484771729	NaN	16.5374011993408	15.5713081359863	15.0849742889404	15.8867206573486	16.1061134338379	16.3130073547363	17.0979499816895	14.2451066970825	14.9017629623413	NaN	16.5685787200928	14.3987436294556	15.9777946472168	15.9772577285767	14.6094093322754	15.7004127502441
B6EK75	B6EK75	HTH-type transcriptional regulator, LysR family	14.162784576416	NaN	15.2354536056519	14.8759412765503	NaN	16.2348365783691	15.4054737091064	16.5386581420898	15.6045246124268	15.0321750640869	14.1234750747681	13.76487159729	13.4127025604248	14.1317768096924	14.8622980117798	14.6274194717407	14.7831516265869	12.9486227035522	13.9635286331177	14.2051057815552	14.2634897232056	14.8356065750122	14.070876121521	13.5427904129028
B6EK80	B6EK80	Putative exported protein	17.5621223449707	17.6705875396729	NaN	NaN	17.6189155578613	16.0255718231201	18.8730049133301	16.958553314209	18.4091415405273	18.6551876068115	18.3317127227783	18.2017021179199	18.4513320922852	18.8001289367676	18.8492832183838	16.9162521362305	16.6743850708008	17.762731552124	19.0184345245361	16.7902984619141	17.525276184082	18.718132019043	16.7897891998291	18.0400333404541
B6EK87	B6EK87	Phosphate regulon transcriptional regulatory protein PhoB	NaN	12.8760757446289	NaN	NaN	NaN	NaN	NaN	NaN	NaN	NaN	NaN	13.6120624542236	NaN	NaN	NaN	13.2022924423218	12.3495578765869	13.0240831375122	NaN	13.7826910018921	13.287712097168	12.7266864776611	13.7932987213135	13.8202791213989
B6EK88	B6EK88	Recombination-associated protein RdgC	14.6465587615967	17.0760841369629	17.5871772766113	16.9434070587158	16.4321174621582	18.3405628204346	16.7221412658691	18.1721630096436	17.5063381195068	16.5298118591309	16.7487163543701	17.1410102844238	15.876636505127	15.5165929794312	15.8872203826904	16.3287792205811	16.2923755645752	16.4088935852051	15.9041404724121	16.862419128418	17.5054092407227	16.4232311248779	16.9509429931641	16.5696926116943
B6EK94	B6EK94	SnoaL-like domain-containing protein	NaN	13.0345411300659	NaN	NaN	14.5623016357422	13.8707504272461	NaN	NaN	NaN	NaN	13.2440366744995	NaN	13.7218465805054	14.4100542068481	14.5457487106323	14.2351913452148	14.1042709350586	13.1809968948364	13.3447122573853	13.7391481399536	13.2003469467163	14.4182481765747	13.7994842529297	13.0805006027222
B6EK96	B6EK96	Peptidase	15.0126247406006	16.2982406616211	15.77112865448	16.1807632446289	16.039005279541	16.0702266693115	14.8726749420166	NaN	14.843430519104	16.0231704711914	16.256742477417	16.7399120330811	15.8394498825073	15.7543134689331	15.1391916275024	16.1736183166504	16.1003131866455	16.6287021636963	16.3567276000977	16.1313552856445	15.7458057403564	15.998215675354	16.9397392272949	17.098258972168
B6EKA0	B6EKA0	Chaperone protein DnaJ	16.7495021820068	16.7669429779053	16.0472297668457	16.2643508911133	16.8192806243896	16.0406970977783	14.3290252685547	16.6807174682617	15.3716402053833	16.3785152435303	16.7587699890137	16.5785636901855	16.843282699585	16.9929161071777	16.0314636230469	17.1072788238525	17.1333026885986	16.8888149261475	17.0342407226563	16.6201343536377	16.4596557617188	16.7072505950928	16.8042316436768	16.9189338684082
B6EKA1;B6EMG9	B6EKA1;B6EMG9	Chaperone protein DnaK	21.1434535980225	21.5066394805908	21.3768711090088	21.4468765258789	21.5727443695068	20.8986625671387	20.8881454467773	20.8351459503174	20.9005813598633	21.7220897674561	21.3718299865723	21.1450710296631	21.3072471618652	21.49609375	21.4370021820068	21.6985454559326	21.641300201416	21.3284950256348	21.1288681030273	21.4036922454834	21.3552551269531	21.6209125518799	21.3022346496582	21.1858005523682
B6EKA2	B6EKA2	Putative membrane protein	15.9289579391479	15.7498168945313	16.7534255981445	15.7942638397217	15.994441986084	16.0131053924561	14.4395065307617	15.272629737854	16.0228672027588	15.2129144668579	16.3047428131104	15.4323463439941	15.4430732727051	15.4400901794434	15.6804971694946	15.5211706161499	15.4940433502197	15.9703302383423	14.8883152008057	15.9740781784058	15.8940362930298	15.0687780380249	15.6354351043701	15.6955270767212
B6EKA3	B6EKA3	Protein GrpE (HSP-70 cofactor)	20.1631240844727	19.3829822540283	20.1180686950684	20.1924381256104	20.2315158843994	20.0814781188965	21.5373477935791	20.0911979675293	20.6453514099121	20.3514308929443	19.8271961212158	19.8445243835449	19.7278671264648	20.0267505645752	20.1299362182617	19.9139175415039	19.6020107269287	19.3920917510986	19.7692203521729	19.7789878845215	19.6818313598633	20.1219940185547	19.2387638092041	18.9598541259766
B6EKA4	B6EKA4	NAD kinase (EC 2.7.1.23) (ATP-dependent NAD kinase)	18.8354091644287	18.6179847717285	18.4443912506104	18.2845077514648	18.3904552459717	18.7340354919434	17.7662963867188	18.9841232299805	19.9331550598145	18.7958564758301	18.4073581695557	18.2049045562744	18.9419193267822	19.132173538208	18.7288970947266	18.9077129364014	18.3649978637695	18.4188499450684	18.5404148101807	18.63498878479	18.6462841033936	18.8765163421631	18.0807762145996	18.3982009887695
B6EKA6	B6EKA6	Outer membrane protein assembly factor BamE	NaN	NaN	NaN	NaN	NaN	NaN	NaN	NaN	NaN	NaN	NaN	NaN	NaN	NaN	NaN	NaN	NaN	NaN	NaN	NaN	NaN	NaN	NaN	NaN
B6EKA7	B6EKA7	Protein RnfH	NaN	NaN	NaN	NaN	NaN	NaN	14.5685501098633	NaN	15.3118190765381	13.442943572998	13.1601390838623	12.8944005966187	NaN	NaN	13.0813837051392	NaN	12.1814002990723	NaN	13.5593767166138	NaN	NaN	13.0782680511475	NaN	12.9857711791992
B6EKA8	B6EKA8	Ribosome association toxin RatA	NaN	NaN	NaN	NaN	NaN	NaN	NaN	NaN	NaN	NaN	NaN	NaN	NaN	NaN	NaN	NaN	NaN	NaN	NaN	NaN	NaN	NaN	NaN	NaN
B6EKA9	B6EKA9	SsrA-binding protein (Small protein B)	16.2293453216553	17.0587520599365	16.5844631195068	NaN	16.7305240631104	18.4915008544922	16.2477245330811	NaN	17.0871105194092	16.7108879089355	17.0903186798096	17.1429042816162	17.4344482421875	16.9662342071533	16.4707069396973	16.0357437133789	16.3236179351807	16.860481262207	16.9992065429688	16.0509548187256	16.3315124511719	16.721607208252	16.0344982147217	16.4513874053955
B6EKB2	B6EKB2	Putative ABC transporter, ATP-binding domain	18.8123397827148	NaN	18.3756847381592	20.3269596099854	17.8561706542969	20.8501834869385	20.2180957794189	18.4037437438965	18.599142074585	18.7130374908447	18.6888999938965	19.0877323150635	17.6321849822998	NaN	19.4534435272217	19.0924892425537	18.5740013122559	18.7713031768799	18.6611862182617	18.3226318359375	18.7169933319092	18.9609851837158	19.3953170776367	18.8888740539551
B6EKB3	B6EKB3	Putative helicase (DEAD/DEAH box helicase)	15.6641139984131	16.1903266906738	15.6396512985229	15.9589376449585	15.808611869812	16.7713356018066	16.0316143035889	16.4742279052734	15.978084564209	16.231351852417	16.170726776123	16.4871959686279	16.318790435791	15.7175426483154	15.4025793075562	16.0885200500488	15.8790330886841	16.3655700683594	16.0546474456787	15.8547706604004	15.3153266906738	15.8255052566528	16.3840579986572	16.1090545654297
B6EKB4	B6EKB4	Uncharacterized protein	NaN	12.3738985061646	NaN	NaN	NaN	NaN	NaN	NaN	NaN	NaN	NaN	12.0639009475708	NaN	NaN	NaN	NaN	NaN	NaN	NaN	NaN	NaN	NaN	NaN	12.3038091659546
B6EKC3	B6EKC3	Protease HtpX (EC 3.4.24.-) (Heat shock protein HtpX)	NaN	NaN	NaN	NaN	NaN	NaN	NaN	NaN	NaN	NaN	NaN	12.0242738723755	NaN	NaN	NaN	NaN	NaN	NaN	NaN	NaN	11.8705577850342	NaN	11.9858779907227	13.2820310592651
B6EKC4	B6EKC4	Uncharacterized protein	15.0742254257202	15.8307628631592	15.3215408325195	14.6803045272827	15.6397924423218	14.3787689208984	17.053352355957	NaN	16.2048568725586	15.847375869751	16.1397514343262	16.9984359741211	15.9492797851563	15.6484975814819	15.8754854202271	15.2457752227783	15.2737951278687	15.9889068603516	16.0713577270508	15.1531562805176	15.9490966796875	15.7307357788086	15.4977893829346	16.0179176330566
B6EKC7	B6EKC7	Putative amidohydrolase	13.8854103088379	13.9372816085815	13.9464492797852	NaN	NaN	NaN	NaN	NaN	NaN	NaN	13.7727270126343	12.5588989257813	14.1077890396118	14.3310565948486	NaN	13.6975107192993	14.5732326507568	NaN	NaN	13.2434272766113	12.6015615463257	13.5305280685425	NaN	13.6616668701172
B6EKD0	B6EKD0	Asparagine--tRNA ligase (EC 6.1.1.22) (Asparaginyl-tRNA synthetase) (AsnRS)	16.5598697662354	17.6807861328125	16.8308372497559	16.8172836303711	17.0418510437012	16.8456134796143	16.5671100616455	14.7064962387085	16.5321426391602	17.0614986419678	17.1569919586182	17.8786144256592	17.4312686920166	17.1811714172363	17.1060523986816	17.336820602417	17.2017021179199	17.5522480010986	17.7139091491699	17.2239265441895	17.2189235687256	17.2593936920166	17.6578063964844	18.0281543731689
B6EKD1	B6EKD1	6-carboxy-5,6,7,8-tetrahydropterin synthase (EC 4.-.-.-)	20.6240844726563	20.0078544616699	19.6005401611328	19.387638092041	20.0909385681152	19.7018146514893	20.3480834960938	20.1255302429199	18.9967823028564	19.6302490234375	19.4493389129639	19.357608795166	19.9811992645264	20.1159114837646	19.9482078552246	19.8787040710449	20.0075798034668	19.7419700622559	20.2354946136475	19.9203872680664	19.7053279876709	19.840181350708	19.254695892334	19.6731777191162
B6EKD5	B6EKD5	Putative thioesterase	NaN	13.1280908584595	NaN	NaN	13.5147142410278	NaN	NaN	NaN	NaN	NaN	13.2960557937622	13.5823774337769	NaN	NaN	NaN	NaN	NaN	12.8783769607544	14.3140878677368	NaN	NaN	NaN	13.58824634552	13.6840915679932
B6EKE1	B6EKE1	Putative lipoprotein	NaN	NaN	NaN	NaN	NaN	NaN	NaN	NaN	NaN	NaN	NaN	NaN	NaN	NaN	NaN	NaN	NaN	NaN	NaN	NaN	NaN	NaN	NaN	NaN
B6EKE2	B6EKE2	Putative lipoprotein	NaN	NaN	NaN	NaN	12.2944488525391	NaN	15.4982881546021	NaN	NaN	NaN	NaN	NaN	NaN	NaN	NaN	NaN	NaN	NaN	NaN	11.7504138946533	NaN	14.2760515213013	11.5379953384399	12.3625192642212
B6EKE5	B6EKE5	Serine transporter	NaN	NaN	NaN	NaN	NaN	NaN	NaN	NaN	NaN	NaN	15.5353965759277	15.0092163085938	14.9261102676392	NaN	NaN	NaN	NaN	NaN	NaN	NaN	15.5629281997681	NaN	15.3042802810669	15.2177305221558
B6EKE8	B6EKE8	Fumarate hydratase class I (EC 4.2.1.2)	17.1368103027344	16.8870296478271	16.3527164459229	16.6164054870605	16.7877502441406	16.4633655548096	16.2789402008057	15.7101335525513	17.5961608886719	16.7331733703613	16.826623916626	16.7040119171143	17.229663848877	17.9416313171387	17.5279502868652	16.436695098877	17.0086479187012	17.0885601043701	16.9061851501465	16.4227390289307	16.4386138916016	16.3089618682861	16.3341331481934	16.7468814849854
B6EKF1	B6EKF1	Putative lipoprotein	NaN	NaN	NaN	NaN	NaN	NaN	NaN	NaN	NaN	NaN	NaN	NaN	NaN	NaN	NaN	NaN	NaN	NaN	NaN	NaN	NaN	NaN	NaN	NaN
B6EKF2	B6EKF2	Putative multidrug resistance protein	NaN	NaN	NaN	NaN	NaN	NaN	NaN	NaN	NaN	NaN	NaN	13.0323734283447	NaN	NaN	NaN	12.8833494186401	NaN	NaN	13.0633955001831	NaN	NaN	NaN	NaN	13.2780866622925
B6EKF3	B6EKF3	Organic solvent efflux pump (Periplasmic linker protein component)	NaN	NaN	12.8356161117554	NaN	13.1178216934204	12.209545135498	NaN	NaN	NaN	NaN	NaN	12.5428142547607	NaN	NaN	NaN	NaN	NaN	12.9259805679321	NaN	12.667444229126	NaN	NaN	12.8575344085693	13.6894521713257
B6EKF4	B6EKF4	Putative multi-drug efflux protein	NaN	NaN	NaN	NaN	NaN	NaN	NaN	NaN	NaN	NaN	NaN	NaN	NaN	NaN	NaN	NaN	NaN	NaN	NaN	NaN	NaN	NaN	NaN	NaN
B6EKF5	B6EKF5	Uncharacterized protein	16.0835418701172	16.3980922698975	NaN	NaN	15.6543006896973	13.4564828872681	NaN	NaN	NaN	NaN	15.1821613311768	NaN	16.0398826599121	16.2114887237549	14.4129667282104	15.5875434875488	16.0460147857666	16.1654167175293	16.5784168243408	15.8678340911865	15.6491441726685	15.4016799926758	15.2404556274414	16.0479125976563
B6EKF6	B6EKF6	Cystathionine beta-lyase (EC 4.4.1.8)	16.5256576538086	16.0858249664307	15.7705345153809	15.8191061019897	16.0045051574707	15.8001670837402	17.0673923492432	12.8007183074951	15.7504186630249	16.3559703826904	16.1138439178467	15.7115325927734	16.2750873565674	16.9487781524658	16.3403720855713	16.4178028106689	17.0417442321777	16.2237567901611	16.4840831756592	16.1642589569092	16.0385551452637	16.3810195922852	15.8710632324219	16.1457538604736
B6EKF7	B6EKF7	Uncharacterized protein	17.5463829040527	16.4371337890625	15.9927167892456	15.7638092041016	17.1349067687988	17.0307960510254	19.1552639007568	16.4196968078613	17.1606388092041	17.3056335449219	16.9264812469482	17.2815685272217	17.6992740631104	18.0370311737061	17.4697685241699	16.9041881561279	16.5963497161865	16.5044937133789	17.3811874389648	16.8268718719482	16.7430725097656	17.6348819732666	16.0902156829834	16.9596843719482
B6EKG8	B6EKG8	Ribokinase (RK) (EC 2.7.1.15)	NaN	NaN	NaN	NaN	NaN	NaN	NaN	NaN	NaN	NaN	NaN	NaN	NaN	NaN	NaN	NaN	NaN	NaN	NaN	NaN	NaN	NaN	NaN	NaN
B6EKG9	B6EKG9	Autoinducer 2-binding periplasmic protein LuxP	20.0090847015381	18.6634464263916	19.3870277404785	19.5027503967285	19.5677585601807	19.5204696655273	20.5209484100342	18.7863788604736	19.1207542419434	19.6376266479492	19.0305271148682	18.5388641357422	19.0156059265137	19.7921257019043	19.5912189483643	19.6698436737061	19.6447372436523	18.5890808105469	19.1864051818848	19.5757579803467	19.2487335205078	19.7635097503662	18.902774810791	18.8269023895264
B6EKH2	B6EKH2	D-ribose pyranase (EC 5.4.99.62)	15.055832862854	14.3439493179321	15.7270698547363	14.4885301589966	15.1222620010376	15.3297262191772	17.6572494506836	15.9603862762451	16.0570182800293	16.2674446105957	15.6781873703003	14.4602642059326	14.8715686798096	16.0185260772705	17.5001258850098	14.9396705627441	15.4211769104004	14.8503818511963	15.3741903305054	14.5808477401733	15.0303220748901	15.8471794128418	14.2622413635254	14.7240343093872
B6EKH4	B6EKH4	Inner membrane protein YccF	NaN	NaN	NaN	NaN	NaN	NaN	NaN	NaN	NaN	NaN	NaN	NaN	NaN	NaN	NaN	NaN	NaN	NaN	NaN	NaN	NaN	NaN	NaN	NaN
B6EKI2	B6EKI2	Riboflavin synthase alpha chain (EC 2.5.1.9)	16.3315467834473	17.1055393218994	18.1545219421387	15.4849491119385	17.283016204834	16.5899868011475	16.5192832946777	16.1411895751953	18.5443458557129	16.8194065093994	16.9495754241943	17.1919078826904	16.7974090576172	16.2031192779541	16.9452381134033	16.201587677002	15.5319910049438	16.9602508544922	16.3261661529541	16.6655311584473	16.9302978515625	16.3776512145996	16.5991134643555	16.4832649230957
B6EKI5	B6EKI5	Uncharacterized protein	18.3613185882568	16.8326930999756	17.4242324829102	18.2394409179688	17.6406116485596	18.2557563781738	19.6627864837646	18.9130992889404	17.4906005859375	18.8002548217773	18.0105609893799	17.5214462280273	17.4445133209229	18.3227634429932	19.0778579711914	17.8780155181885	18.387975692749	17.1727981567383	17.8034744262695	17.5498447418213	17.998161315918	18.6499710083008	17.0394973754883	17.7179298400879
B6EKI6	B6EKI6	Putative lipoprotein	NaN	NaN	NaN	NaN	NaN	NaN	NaN	NaN	NaN	NaN	12.4545822143555	13.1173181533813	12.8252372741699	12.9850950241089	NaN	13.7097301483154	NaN	12.4616584777832	13.2888660430908	13.5681934356689	12.5820474624634	13.3387365341187	13.1796445846558	13.6748542785645
B6EKJ4	B6EKJ4	Pyridoxal kinase PdxY (PL kinase) (EC 2.7.1.35)	15.0918073654175	14.5116910934448	15.9798717498779	NaN	14.7652864456177	14.3828268051147	14.5345458984375	15.7632122039795	16.1277332305908	14.3052062988281	15.2963428497314	15.1920614242554	15.0471668243408	14.1248483657837	15.2131042480469	14.6776094436646	14.5822010040283	14.4535274505615	14.8827381134033	14.8422031402588	14.9611787796021	15.140230178833	14.9869089126587	14.8470087051392
B6EKJ7;B6EKY0	B6EKJ7	Putative sodium/alanine symporter	NaN	NaN	NaN	NaN	14.7371940612793	NaN	14.4343671798706	NaN	NaN	14.2734317779541	14.0323905944824	14.3458213806152	12.8813629150391	14.0467824935913	NaN	15.0828561782837	13.5462913513184	13.7092990875244	13.1432075500488	14.2311458587646	13.5198822021484	15.3634843826294	14.0056247711182	14.3754463195801
B6EKL3	B6EKL3	5'-nucleotidase SurE (EC 3.1.3.5) (Nucleoside 5'-monophosphate phosphohydrolase)	15.5696477890015	15.3869066238403	14.2305459976196	13.3755826950073	15.6178121566772	13.8745012283325	NaN	NaN	14.6567602157593	14.1413888931274	15.3042802810669	14.7921295166016	15.4805688858032	16.2730121612549	14.8226203918457	15.2268257141113	14.7195491790771	15.3663902282715	15.2179203033447	15.4249210357666	15.2881088256836	14.8629760742188	15.0022001266479	15.2521848678589
B6EKL4	B6EKL4	tRNA pseudouridine synthase D (EC 5.4.99.27) (tRNA pseudouridine(13) synthase) (tRNA pseudouridylate synthase D) (tRNA-uridine isomerase D)	12.5163402557373	16.5789775848389	14.954514503479	13.343879699707	14.9631214141846	14.4363861083984	13.3346920013428	13.2752075195313	12.8857727050781	14.1179676055908	15.4033784866333	17.237434387207	14.1225852966309	13.7147817611694	11.848427772522	14.6751298904419	14.1590042114258	14.8839321136475	14.9240236282349	15.3698358535767	17.4011631011963	14.736349105835	15.366117477417	15.2308835983276
B6EKL5	B6EKL5	2-C-methyl-D-erythritol 2,4-cyclodiphosphate synthase (MECDP-synthase) (MECPP-synthase) (MECPS) (EC 4.6.1.12)	17.6752815246582	16.4123058319092	17.4979457855225	17.4823513031006	16.9593448638916	17.6098575592041	19.9113597869873	17.7241401672363	17.500358581543	17.8047351837158	16.6677494049072	16.553524017334	17.4400577545166	17.8211517333984	18.2451171875	17.3249187469482	17.2950878143311	17.0157413482666	16.9721946716309	17.1167507171631	16.8042316436768	17.7127685546875	16.4034614562988	16.9851531982422
B6EKL6	B6EKL6	2-C-methyl-D-erythritol 4-phosphate cytidylyltransferase (EC 2.7.7.60) (4-diphosphocytidyl-2C-methyl-D-erythritol synthase) (MEP cytidylyltransferase) (MCT)	NaN	NaN	NaN	NaN	13.4943552017212	NaN	NaN	NaN	NaN	NaN	NaN	13.9975318908691	NaN	NaN	NaN	NaN	NaN	NaN	NaN	NaN	14.2371349334717	NaN	NaN	13.4127025604248
B6EKL8	B6EKL8	Enolase (EC 4.2.1.11) (2-phospho-D-glycerate hydro-lyase) (2-phosphoglycerate dehydratase)	21.7277088165283	22.7450523376465	22.8764839172363	21.5508880615234	22.8706073760986	21.6146354675293	20.6473731994629	20.9019813537598	22.565580368042	21.964656829834	22.6625137329102	22.4509334564209	22.6047172546387	21.5891628265381	21.5838489532471	22.424934387207	21.6672210693359	22.8246974945068	21.9648685455322	23.0003604888916	22.9693202972412	22.2617835998535	22.7520942687988	22.436544418335
B6EKL9	B6EKL9	CTP synthase (EC 6.3.4.2) (Cytidine 5'-triphosphate synthase) (Cytidine triphosphate synthetase) (CTP synthetase) (CTPS) (UTP--ammonia ligase)	13.8072538375854	15.7347097396851	16.3955173492432	16.5750522613525	15.9087915420532	16.7110214233398	17.1300888061523	17.3228092193604	17.252758026123	16.0494441986084	15.8253564834595	16.5770149230957	15.7088956832886	15.2983131408691	15.9057865142822	15.9037408828735	15.6253089904785	15.9074306488037	16.0061950683594	16.0304088592529	16.1761531829834	16.0033855438232	16.3009777069092	16.4279518127441
B6EKM0	B6EKM0	Uncharacterized protein	14.4486970901489	NaN	14.6172952651978	16.4879188537598	14.4187088012695	15.558629989624	16.0722579956055	15.2346305847168	NaN	15.0304088592529	14.5792570114136	14.2314462661743	14.5095891952515	13.8629274368286	15.9696788787842	15.9787998199463	15.9703979492188	15.0322179794312	14.3997449874878	15.544451713562	14.7098379135132	15.2845706939697	15.0412311553955	15.122220993042
B6EKM1	B6EKM1	Flagellin	NaN	NaN	NaN	NaN	NaN	NaN	NaN	NaN	NaN	NaN	NaN	NaN	NaN	NaN	NaN	NaN	NaN	NaN	NaN	NaN	NaN	NaN	NaN	NaN
B6EKM2	B6EKM2	GTP pyrophosphokinase (EC 2.7.6.5)	NaN	NaN	NaN	NaN	NaN	NaN	NaN	NaN	NaN	NaN	NaN	NaN	NaN	NaN	NaN	NaN	NaN	NaN	NaN	NaN	NaN	NaN	NaN	NaN
B6EKM3	B6EKM3	23S rRNA (uracil(1939)-C(5))-methyltransferase RlmD (EC 2.1.1.190) (23S rRNA(m5U1939)-methyltransferase)	NaN	13.939395904541	12.4736042022705	NaN	13.0012149810791	NaN	NaN	NaN	13.217866897583	NaN	13.1120977401733	13.6737508773804	12.7297267913818	NaN	NaN	12.4088869094849	NaN	13.5051908493042	13.1082630157471	13.7082214355469	14.2430248260498	11.7216968536377	13.9396705627441	13.4696416854858
B6EKM4	B6EKM4	Phosphorelay protein LuxU (EC 2.7.13.3)	NaN	NaN	NaN	NaN	NaN	NaN	NaN	NaN	NaN	NaN	NaN	NaN	NaN	NaN	NaN	NaN	NaN	NaN	NaN	NaN	NaN	NaN	NaN	NaN
B6EKM5	B6EKM5	Holo-[acyl-carrier-protein] synthase (Holo-ACP synthase) (EC 2.7.8.7) (4'-phosphopantetheinyl transferase AcpS)	15.2836675643921	13.8588552474976	NaN	15.8180828094482	14.5639705657959	13.9822807312012	15.8109979629517	NaN	14.6669454574585	14.7059564590454	14.2722654342651	13.9830827713013	14.7578582763672	15.3570365905762	15.3212938308716	14.1985988616943	14.3593378067017	14.6730327606201	14.7019023895264	14.8117256164551	15.177225112915	15.1840229034424	NaN	14.6972389221191
B6EKM6	B6EKM6	Pyridoxine 5'-phosphate synthase (PNP synthase) (EC 2.6.99.2)	18.1533336639404	17.8881607055664	18.590030670166	18.0200901031494	19.0812435150146	18.3338985443115	20.5228652954102	20.6871395111084	18.7702388763428	19.4146842956543	18.1724071502686	17.7335052490234	18.110595703125	19.248664855957	19.8091716766357	18.9672203063965	18.3909168243408	17.9579296112061	17.9206199645996	18.5053310394287	18.1888198852539	19.1414337158203	18.0623416900635	17.22975730896
B6EKM8	B6EKM8	GTPase Era	14.5990991592407	15.7524328231812	15.7355031967163	NaN	15.3529052734375	16.3654003143311	16.9485492706299	NaN	16.5396595001221	15.6480207443237	15.8328161239624	16.5617656707764	15.230583190918	14.8383665084839	14.5090322494507	15.2243032455444	14.998854637146	15.428261756897	15.063437461853	14.9779949188232	15.4314651489258	15.5037631988525	15.9185371398926	15.9273614883423
B6EKM9	B6EKM9	Ribonuclease 3 (EC 3.1.26.3) (Ribonuclease III) (RNase III)	NaN	14.979603767395	13.0369291305542	13.5735292434692	13.9806747436523	13.0150661468506	13.4182481765747	NaN	12.3359203338623	13.527232170105	14.0340251922607	15.077525138855	14.1000051498413	12.9131889343262	NaN	14.3108253479004	14.4125032424927	14.2788124084473	15.0898637771606	14.2992792129517	14.0371179580688	13.3676881790161	14.662389755249	14.7408876419067
B6EKN0	B6EKN0	Signal peptidase I (EC 3.4.21.89)	NaN	12.9909725189209	NaN	NaN	NaN	NaN	NaN	NaN	NaN	NaN	13.7228078842163	14.1506195068359	14.4549417495728	13.5615262985229	NaN	12.4146852493286	13.5478582382202	14.1707077026367	15.2151155471802	12.6092014312744	13.512864112854	13.8958597183228	13.8681468963623	15.1766405105591
B6EKN1	B6EKN1	Elongation factor 4 (EF-4) (EC 3.6.5.n1) (Ribosomal back-translocase LepA)	14.6642808914185	15.4802541732788	15.8430128097534	16.1701984405518	15.5302543640137	16.8519687652588	16.1799278259277	17.5049438476563	16.2687435150146	15.6478519439697	15.7434930801392	16.2906856536865	15.2244539260864	15.2590074539185	15.6648359298706	15.792688369751	15.4450798034668	15.2964143753052	15.5150527954102	15.7976112365723	15.7784624099731	15.6197900772095	16.3046360015869	15.9424228668213
B6EKN3	B6EKN3	Sigma-E factor regulatory protein RseB	NaN	NaN	13.5035772323608	NaN	NaN	14.7195491790771	NaN	NaN	NaN	NaN	13.9922304153442	12.8811902999878	13.9340591430664	NaN	NaN	NaN	14.9079236984253	13.6896705627441	NaN	13.5904703140259	12.7455062866211	NaN	13.1803598403931	13.3598871231079
B6EKN4	B6EKN4	Anti-sigma-E factor RseA (Regulator of SigE) (Sigma-E anti-sigma factor RseA) (Sigma-E factor negative regulatory protein)	NaN	NaN	NaN	NaN	NaN	NaN	NaN	NaN	NaN	NaN	NaN	NaN	NaN	NaN	NaN	13.2447500228882	NaN	NaN	11.4977521896362	NaN	12.4820013046265	NaN	NaN	13.3770751953125
B6EKN5	B6EKN5	RNA polymerase sigma factor	13.4645462036133	14.8439207077026	NaN	15.3843116760254	14.504322052002	14.6172380447388	13.232855796814	NaN	14.7557220458984	14.4029455184937	14.9598207473755	14.8424978256226	14.60715675354	13.8351621627808	NaN	14.4446268081665	15.0734300613403	14.444561958313	15.0596828460693	14.1345863342285	14.6184997558594	14.6548595428467	15.0620460510254	15.0325193405151
B6EKN6	B6EKN6	L-aspartate oxidase (EC 1.4.3.16)	NaN	NaN	NaN	NaN	13.3645448684692	NaN	NaN	NaN	NaN	NaN	NaN	NaN	13.7294082641602	NaN	NaN	NaN	13.8758449554443	NaN	13.9604549407959	13.9275932312012	14.1030416488647	NaN	NaN	14.2978477478027
B6EKN8	B6EKN8	FAD assembly factor SdhE	NaN	NaN	NaN	NaN	NaN	NaN	NaN	NaN	NaN	NaN	NaN	NaN	NaN	NaN	NaN	NaN	NaN	NaN	NaN	NaN	NaN	NaN	NaN	NaN
B6EKN9	B6EKN9	tRNA-modifying protein YgfZ	15.1876611709595	16.6305522918701	15.8764686584473	12.9685945510864	15.422721862793	15.173716545105	15.943751335144	14.2312211990356	16.7183990478516	15.003342628479	16.096549987793	16.8066253662109	15.5852851867676	15.2438802719116	14.8530168533325	15.7193622589111	15.7057132720947	16.1218566894531	15.7460947036743	16.1343269348145	17.0191135406494	15.8170337677002	16.0000438690186	15.6902704238892
B6EKP1	B6EKP1	Putative monooxygenase	NaN	NaN	NaN	NaN	NaN	NaN	13.905011177063	NaN	NaN	NaN	NaN	14.0665941238403	13.303352355957	NaN	NaN	13.475606918335	12.8104515075684	12.8747701644897	13.1159706115723	13.3861322402954	12.8080587387085	NaN	13.6595497131348	14.143702507019
B6EKP3	B6EKP3	UPF0149 protein VSAL_I2539	NaN	NaN	NaN	NaN	NaN	NaN	NaN	NaN	NaN	NaN	NaN	15.35875415802	NaN	NaN	NaN	NaN	NaN	NaN	NaN	NaN	13.3561763763428	NaN	NaN	13.7358732223511
B6EKP4	B6EKP4	Cell division protein ZapA (Z ring-associated protein ZapA)	NaN	NaN	14.6945209503174	NaN	NaN	NaN	16.1128463745117	15.750340461731	14.7673053741455	NaN	NaN	15.1322183609009	NaN	NaN	15.1867723464966	NaN	14.9391660690308	NaN	14.8995933532715	NaN	15.0730953216553	NaN	15.014630317688	15.1809196472168
B6EKP6	B6EKP6	Ribose-5-phosphate isomerase A (EC 5.3.1.6) (Phosphoriboisomerase A) (PRI)	18.4875812530518	18.292573928833	19.138786315918	17.6782417297363	18.6188793182373	18.7139434814453	19.907844543457	18.2459049224854	19.684061050415	18.6654949188232	18.620885848999	18.960391998291	18.1086578369141	17.9389934539795	18.5777320861816	17.4279174804688	17.7969646453857	17.7661018371582	17.953161239624	17.7993068695068	18.4065284729004	18.1642780303955	17.9600811004639	17.7452411651611
B6EKP8	B6EKP8	2-oxoglutarate reductase (EC 1.1.1.399) (EC 1.1.1.95) (D-3-phosphoglycerate dehydrogenase)	13.4083299636841	15.9503736495972	15.2063274383545	14.6467275619507	15.6685800552368	16.2579593658447	16.6927509307861	15.9473857879639	17.1834030151367	16.0083408355713	15.7995853424072	17.4231643676758	15.2321214675903	15.0013198852539	13.6955547332764	15.7283191680908	15.3530778884888	15.6285877227783	15.9472713470459	16.1917724609375	16.6353778839111	15.7584314346313	15.7483758926392	15.9207944869995
B6EKP9	B6EKP9	Putative exported protein	19.6190776824951	18.8380889892578	20.0379161834717	19.3460063934326	19.1042861938477	19.10133934021	21.1306285858154	18.591968536377	19.2801418304443	19.5272827148438	18.5883483886719	18.1402111053467	18.9725036621094	19.7757606506348	19.9025554656982	18.7983894348145	19.3971977233887	18.7733001708984	19.2881412506104	18.7325115203857	18.4359149932861	18.9663200378418	18.2766704559326	18.537727355957
B6EKQ4	B6EKQ4	N-acetyl-D-glucosamine kinase (EC 2.7.1.59) (GlcNAc kinase)	18.2063369750977	17.5606307983398	17.7069149017334	17.3209590911865	17.8139686584473	17.4906787872314	19.9046573638916	17.3266754150391	17.8244495391846	18.1962375640869	17.875617980957	17.2903251647949	18.1763591766357	18.7111892700195	18.5752582550049	17.0147609710693	17.5338916778564	17.6138191223145	17.9305286407471	17.0261554718018	17.2993869781494	17.9348545074463	16.7278671264648	17.4188899993896
B6EKQ5	B6EKQ5	Uncharacterized protein	17.9796924591064	17.5556983947754	18.1947479248047	17.2861785888672	18.4378261566162	17.7600059509277	18.6078357696533	16.8635082244873	19.2515106201172	18.2629299163818	17.61403465271	18.0279922485352	NaN	18.1300888061523	18.1185245513916	17.6738338470459	17.21266746521	17.6621952056885	17.7473411560059	17.8853034973145	17.8093910217285	18.2904148101807	17.8195304870605	17.3458557128906
B6EKQ6	B6EKQ6	Uncharacterized protein	NaN	12.8093461990356	NaN	NaN	NaN	14.3497648239136	NaN	NaN	NaN	NaN	13.172568321228	13.5559072494507	12.8381204605103	13.1962947845459	12.6149625778198	12.2630052566528	12.9209852218628	12.7034063339233	13.1309728622437	12.7783641815186	11.9496440887451	NaN	13.5514678955078	13.2898750305176
B6EKQ9	B6EKQ9	Molybdopterin molybdenumtransferase (EC 2.10.1.1)	NaN	NaN	NaN	NaN	NaN	NaN	NaN	NaN	NaN	NaN	12.3508014678955	14.6851320266724	NaN	NaN	NaN	13.3353900909424	NaN	11.6990518569946	11.8764400482178	12.759617805481	12.3073997497559	NaN	13.0831136703491	12.1492385864258
B6EKR3	B6EKR3	Extracellular tungstate binding protein	16.7508125305176	14.9816560745239	15.9436140060425	17.105131149292	16.0077934265137	16.4423122406006	17.953161239624	17.1007232666016	15.8113746643066	16.2168979644775	15.1090145111084	15.0640268325806	15.0881252288818	16.3096714019775	16.6043224334717	16.5732765197754	16.1340045928955	14.8291778564453	15.4315958023071	16.3601264953613	15.837628364563	16.471658706665	15.6312627792358	15.0449066162109
B6EKR6	B6EKR6	VOC domain-containing protein	15.1243228912354	14.6349811553955	14.9180250167847	NaN	15.2535886764526	15.5198822021484	17.7568168640137	NaN	16.9690494537354	16.2697467803955	14.7880554199219	15.6629190444946	15.1626272201538	15.002815246582	15.3727970123291	15.3830289840698	13.8248596191406	14.0960559844971	14.9768323898315	13.7160692214966	13.9945306777954	14.6885232925415	14.5002813339233	14.0891189575195
B6EKR7	B6EKR7	Uncharacterized protein	NaN	13.1485719680786	NaN	NaN	13.4995965957642	NaN	NaN	NaN	NaN	NaN	NaN	13.4348888397217	13.3477602005005	13.0905427932739	NaN	13.61976146698	13.1700658798218	NaN	13.532112121582	13.9627151489258	14.0702047348022	13.5885972976685	13.8346681594849	14.0511236190796
B6EKT0	B6EKT0	Putative acetyltransferase	NaN	NaN	NaN	NaN	NaN	NaN	NaN	NaN	NaN	NaN	NaN	NaN	NaN	NaN	NaN	NaN	NaN	NaN	NaN	13.8077573776245	13.52294921875	NaN	13.3257274627686	12.6840915679932
B6EKT1	B6EKT1	Putative acetyltransferase	17.154224395752	16.2656707763672	17.4621181488037	15.8765888214111	16.9013614654541	17.2229843139648	16.4569797515869	17.4975547790527	16.6029739379883	16.4113960266113	16.4526596069336	15.8698587417603	15.8486232757568	16.065710067749	16.627420425415	16.0292015075684	16.1717834472656	15.8780746459961	15.7769470214844	16.2669143676758	16.6985969543457	16.4439144134521	16.3772449493408	16.1171760559082
B6EKT3	B6EKT3	Sulfurtransferase (Rhodanese-like protein) (EC 2.8.1.2)	NaN	NaN	NaN	NaN	NaN	16.114860534668	19.4559936523438	NaN	NaN	NaN	NaN	18.6401176452637	NaN	NaN	NaN	NaN	NaN	NaN	NaN	NaN	NaN	NaN	NaN	17.5002040863037
B6EKU4	B6EKU4	Uncharacterized protein	NaN	14.202353477478	NaN	NaN	14.5230102539063	14.5721082687378	NaN	NaN	NaN	NaN	14.669605255127	15.0371179580688	NaN	NaN	NaN	15.0601892471313	14.7915697097778	14.1912136077881	15.0449066162109	15.4682426452637	15.345682144165	14.18115234375	15.6522006988525	14.9219341278076
B6EKU5	B6EKU5	Putative exported protein	NaN	NaN	NaN	NaN	NaN	NaN	NaN	NaN	NaN	NaN	NaN	NaN	NaN	NaN	NaN	NaN	NaN	NaN	NaN	NaN	NaN	NaN	NaN	NaN
B6EKU7	B6EKU7	Putative hydro-lyase VSAL_I1435 (EC 4.2.1.-)	14.0385761260986	NaN	12.3282823562622	NaN	NaN	NaN	NaN	NaN	NaN	NaN	NaN	NaN	NaN	NaN	NaN	13.8170833587646	13.7457790374756	NaN	NaN	NaN	NaN	NaN	NaN	NaN
B6EKW8	B6EKW8	Ribosomal-protein-serine acetyltransferase (EC 2.3.1.-)	NaN	NaN	NaN	NaN	NaN	NaN	NaN	NaN	NaN	NaN	NaN	NaN	NaN	NaN	NaN	NaN	NaN	NaN	NaN	NaN	NaN	NaN	NaN	NaN
B6EKX8	B6EKX8	Small-conductance mechanosensitive channel	16.854284286499	16.4368896484375	16.1648864746094	17.3541469573975	16.3443832397461	16.2936325073242	16.5794925689697	16.6120910644531	15.1101980209351	17.055154800415	16.7194690704346	16.4454193115234	16.5501308441162	16.1351089477539	16.0851821899414	16.7568168640137	16.7023887634277	16.5420036315918	16.6054363250732	16.3733406066895	16.2818946838379	17.0753536224365	16.8402118682861	17.2649917602539
B6EKX9	B6EKX9	UPF0246 protein VSAL_I2547	NaN	15.2465925216675	14.5783138275146	NaN	13.3954000473022	14.5615863800049	14.1992120742798	NaN	NaN	13.0922946929932	14.6603298187256	16.3058128356934	14.1988286972046	13.9597301483154	14.7149963378906	13.2068004608154	NaN	14.4773788452148	14.7714376449585	14.265908241272	15.4929485321045	14.3735446929932	14.2357149124146	15.2832689285278
B6EKY3	B6EKY3	Uracil-DNA glycosylase (UDG) (EC 3.2.2.27)	NaN	NaN	NaN	NaN	NaN	NaN	NaN	NaN	NaN	NaN	NaN	NaN	NaN	NaN	NaN	NaN	NaN	NaN	NaN	NaN	NaN	NaN	NaN	NaN
B6EKY4	B6EKY4	Probable endonuclease 4 (EC 3.1.21.2) (Endodeoxyribonuclease IV) (Endonuclease IV)	16.4281806945801	17.1654567718506	15.8909530639648	NaN	16.4433479309082	16.6602458953857	16.937442779541	16.6598281860352	14.9235591888428	NaN	16.3737831115723	16.5884227752686	16.2340507507324	16.3479671478271	16.124605178833	16.3854923248291	16.509033203125	16.4358158111572	16.2677383422852	16.129222869873	17.0434551239014	16.87819480896	16.1755104064941	16.2071094512939
B6EKY5	B6EKY5	Autonomous glycyl radical cofactor	17.6595497131348	17.4213581085205	16.6415996551514	16.8342990875244	17.0746231079102	16.5958118438721	16.8535537719727	NaN	15.7501831054688	16.8526992797852	16.7187995910645	16.3917980194092	17.5219078063965	17.6974430084229	16.6475143432617	17.5914936065674	17.6386337280273	17.0817127227783	17.8376274108887	17.6825008392334	17.1084022521973	17.4777736663818	17.2015113830566	17.1091156005859
B6EKY6	B6EKY6	Threonine synthase (EC 4.2.3.1)	14.6485261917114	15.1730918884277	16.5058898925781	16.2427272796631	15.7166318893433	17.0707492828369	16.5389308929443	17.285005569458	16.6787929534912	15.3321762084961	15.6635026931763	15.751727104187	15.344295501709	15.4513397216797	15.4034118652344	16.1843910217285	15.5648937225342	15.5943832397461	15.3547315597534	16.2005729675293	15.889741897583	15.1327810287476	15.85817527771	15.5479793548584
B6EKY7	B6EKY7	Homoserine kinase (HK) (HSK) (EC 2.7.1.39)	NaN	NaN	NaN	NaN	NaN	NaN	NaN	NaN	NaN	NaN	NaN	NaN	NaN	NaN	NaN	12.3426856994629	13.697075843811	NaN	NaN	NaN	NaN	NaN	NaN	NaN
B6EKY8	B6EKY8	Bifunctional aspartokinase/homoserine dehydrogenase [Includes: Aspartokinase (EC 2.7.2.4); Homoserine dehydrogenase (EC 1.1.1.3)]	14.4573163986206	16.6550827026367	16.3078231811523	16.2377510070801	16.8616924285889	15.4035444259644	NaN	17.0366020202637	16.230001449585	15.2907028198242	16.4782333374023	15.9421939849854	17.0233421325684	16.7991809844971	16.3399887084961	17.0826473236084	16.6548042297363	16.9794692993164	16.8086376190186	17.0903186798096	16.9472942352295	16.1291427612305	16.8176574707031	16.6569004058838
B6EKZ0	B6EKZ0	Response regulator, aerobic respiration control protein ArcA	16.8529434204102	18.1152782440186	17.4950580596924	17.0079917907715	17.6838722229004	17.163688659668	18.1435031890869	15.7955074310303	17.8735771179199	17.1289806365967	17.5869579315186	18.2192535400391	17.1822395324707	16.5858860015869	16.483060836792	17.3387355804443	16.9095878601074	17.7088680267334	17.2957153320313	17.2857265472412	17.5248928070068	16.8934440612793	17.732048034668	17.4609203338623
B6EKZ2	B6EKZ2	Aerobic respiration control sensor protein (EC 2.7.13.3)	NaN	NaN	NaN	NaN	NaN	NaN	NaN	NaN	NaN	NaN	NaN	NaN	NaN	NaN	NaN	NaN	NaN	NaN	NaN	NaN	NaN	NaN	NaN	NaN
B6EKZ4	B6EKZ4	Glutamate synthase, large subunit (EC 1.4.7.1)	NaN	NaN	NaN	NaN	NaN	NaN	12.1713647842407	15.6212787628174	14.7415723800659	15.4361906051636	15.8183574676514	15.5886564254761	14.2179574966431	15.0446071624756	15.484917640686	16.1621742248535	15.1769132614136	16.1053562164307	14.7906541824341	15.799711227417	16.0544567108154	15.3034954071045	16.2538661956787	15.0017156600952
B6EKZ5	B6EKZ5	Glutamate synthase, small subunit (EC 1.4.1.13)	13.909143447876	14.4745302200317	NaN	NaN	13.4693870544434	NaN	NaN	NaN	NaN	NaN	14.4490194320679	14.5198202133179	14.2817850112915	12.9195156097412	13.7651824951172	14.6885232925415	14.5611686706543	15.0213270187378	13.8676652908325	14.5509872436523	13.7957353591919	14.8878870010376	15.5048809051514	14.9734287261963
B6EKZ6	B6EKZ6	Putative lipoprotein	13.6336765289307	15.2399339675903	NaN	NaN	13.5386743545532	NaN	14.7342863082886	NaN	15.3802242279053	NaN	14.2391510009766	14.7712316513062	15.150857925415	15.0657949447632	NaN	13.090989112854	13.3261489868164	15.1860752105713	15.1119508743286	13.8761329650879	14.1657705307007	14.1694555282593	13.5910549163818	15.22105884552
B6EKZ7	B6EKZ7	5'-methylthioadenosine/S-adenosylhomocysteine nucleosidase (MTA/SAH nucleosidase) (MTAN) (EC 3.2.2.9) (5'-deoxyadenosine nucleosidase) (DOA nucleosidase) (dAdo nucleosidase) (5'-methylthioadenosine nucleosidase) (MTA nucleosidase) (S-adenosylhomocysteine nucleosidase) (AdoHcy nucleosidase) (SAH nucleosidase) (SRH nucleosidase)	20.1810741424561	18.9751930236816	20.2225818634033	19.644401550293	19.8659725189209	20.1194629669189	20.2684230804443	19.9149112701416	19.6612396240234	19.8658199310303	19.3080139160156	18.8307132720947	19.7186660766602	19.5413227081299	19.8560028076172	19.5903606414795	19.5648593902588	18.9431781768799	19.1563243865967	19.0951957702637	19.0662879943848	19.5259265899658	18.9152317047119	19.0940628051758
B6EL00	B6EL00	Putative membrane associated peptidase	NaN	NaN	NaN	NaN	NaN	NaN	NaN	NaN	NaN	NaN	16.2454776763916	NaN	15.6471214294434	NaN	NaN	17.1065635681152	16.5874118804932	16.7887687683105	NaN	16.4585514068604	NaN	NaN	16.2801189422607	16.736083984375
B6EL03	B6EL03	Iron-sulfur cluster insertion protein ErpA	19.6748847961426	18.5241661071777	18.0698585510254	18.5783939361572	18.8087005615234	18.7999076843262	18.1075344085693	17.6482162475586	17.8738174438477	18.9616088867188	18.5261936187744	18.1851940155029	18.7217063903809	19.4674224853516	18.9133052825928	19.6867980957031	19.6212978363037	18.7470455169678	18.8094539642334	19.3503952026367	19.0595188140869	19.4102401733398	18.9307308197021	18.5995426177979
B6EL04	B6EL04	Glutamate-1-semialdehyde 2,1-aminomutase (GSA) (EC 5.4.3.8) (Glutamate-1-semialdehyde aminotransferase) (GSA-AT)	NaN	14.7684946060181	15.6475706100464	NaN	14.8259525299072	14.8575439453125	15.980429649353	NaN	15.6460523605347	15.2237377166748	15.0168085098267	15.1471652984619	14.2882890701294	14.828929901123	14.0756464004517	15.3685750961304	15.2027740478516	14.5389165878296	15.5989828109741	15.9206323623657	15.918327331543	15.1422271728516	15.6456298828125	15.52610206604
B6EL06	B6EL06	Ribosomal RNA small subunit methyltransferase C (EC 2.1.1.172) (16S rRNA m2G1207 methyltransferase) (rRNA (guanine-N(2)-)-methyltransferase RsmC)	NaN	14.8048372268677	14.4982261657715	14.0043964385986	14.2164430618286	15.0584564208984	13.1536474227905	NaN	13.5319910049438	14.1349077224731	14.2700033187866	15.6871566772461	13.2918901443481	12.0545024871826	NaN	14.9997797012329	13.3539733886719	14.3295164108276	14.7367191314697	14.9120941162109	15.3594751358032	13.807354927063	15.4327373504639	15.1202383041382
B6EL20	B6EL20	Iron(III) ABC transporter, periplasmic iron-compound-binding protein	19.8828430175781	18.8090152740479	19.4378261566162	19.4799270629883	19.6769008636475	19.2191352844238	18.2250576019287	19.6266708374023	19.2491970062256	19.4081268310547	18.9163398742676	18.834020614624	19.553768157959	19.4714965820313	19.6282386779785	19.4788799285889	19.0725574493408	19.1092185974121	19.3556518554688	19.3443832397461	19.0598087310791	19.6858921051025	19.0727920532227	19.1308670043945
B6EL23	B6EL23	UPF0231 protein VSAL_I2591	NaN	NaN	NaN	NaN	NaN	NaN	NaN	NaN	NaN	NaN	NaN	NaN	NaN	NaN	NaN	NaN	NaN	NaN	NaN	NaN	NaN	NaN	NaN	NaN
B6EL27	B6EL27	Aconitate hydratase B (EC 4.2.1.3) (EC 4.2.1.99) (2-methylisocitrate dehydratase)	NaN	17.2353782653809	17.3378658294678	16.4040107727051	16.9600238800049	14.1343460083008	16.7868576049805	16.3738842010498	17.729528427124	17.2706604003906	17.7838554382324	17.8813648223877	16.9377880096436	16.7522506713867	17.0973320007324	17.0792140960693	16.8456134796143	17.4455642700195	16.7604598999023	17.368200302124	17.8744163513184	17.091869354248	17.4066543579102	17.1447982788086
B6EL35	B6EL35	Integral membrane transport protein	NaN	NaN	NaN	NaN	NaN	NaN	NaN	NaN	NaN	NaN	NaN	NaN	NaN	NaN	NaN	NaN	NaN	NaN	NaN	NaN	NaN	NaN	NaN	NaN
B6EL36	B6EL36	Putative exported protein	20.7411479949951	19.956880569458	19.646354675293	19.7652759552002	20.0702514648438	19.595796585083	21.6260471343994	19.7051601409912	18.9660663604736	19.9906463623047	19.6149139404297	19.0700950622559	20.1714553833008	20.8248538970947	20.1694984436035	20.2328052520752	20.3528327941895	19.8673610687256	20.109806060791	19.898796081543	19.589391708374	20.2353782653809	19.5928802490234	19.7099628448486
B6EL38	B6EL38	Arginine repressor	15.5475568771362	16.5518436431885	16.888219833374	15.8665065765381	15.5100841522217	16.9961204528809	16.6080951690674	17.2345371246338	16.8601169586182	16.4269199371338	16.6527042388916	18.064868927002	15.6955003738403	15.6367378234863	16.2259788513184	15.6503782272339	15.7874183654785	15.7654151916504	15.9102449417114	15.7629270553589	17.0478267669678	16.3860473632813	16.5358982086182	15.9798269271851
B6EL39	B6EL39	Malate dehydrogenase (EC 1.1.1.37)	19.3572216033936	19.8711261749268	20.7846851348877	20.3990573883057	20.2156085968018	20.8617382049561	20.002233505249	20.9613399505615	20.3877429962158	20.146936416626	20.0617084503174	20.2716178894043	19.207124710083	19.2288417816162	19.4934959411621	19.849100112915	19.7909183502197	19.3805541992188	19.1011848449707	19.3292617797852	19.9401988983154	19.6145191192627	19.7297267913818	19.4348564147949
B6EL40	B6EL40	Octaprenyl-diphosphate synthase (EC 2.5.1.-)	14.0972089767456	15.318754196167	15.7674865722656	15.533634185791	14.5217847824097	15.2634162902832	13.8560361862183	14.9170455932617	16.36838722229	15.3372383117676	16.0402050018311	16.6613597869873	14.8020114898682	13.8508701324463	13.9380178451538	15.1670265197754	15.0323038101196	14.6375303268433	14.6686630249023	15.0366458892822	15.4434289932251	15.4094905853271	15.8526754379272	14.8335819244385
B6EL41	B6EL41	50S ribosomal protein L21	21.0650653839111	20.974702835083	19.4478454589844	20.0668411254883	20.6328067779541	20.5511226654053	18.3480625152588	20.5793895721436	20.0148162841797	20.0949382781982	20.4792156219482	20.4530220031738	21.6240844726563	21.9890193939209	20.5624408721924	20.4381713867188	20.8717727661133	20.914005279541	21.1575832366943	20.5518741607666	20.2163200378418	20.2360801696777	20.0282344818115	20.6676979064941
B6EL42	B6EL42	50S ribosomal protein L27	22.815502166748	21.8695526123047	21.2610931396484	21.8812522888184	22.1417713165283	21.8682727813721	23.337833404541	22.0002403259277	22.1156578063965	22.3934383392334	21.6679134368896	21.6003227233887	22.0177402496338	22.3166961669922	22.7447032928467	21.9754028320313	22.1363048553467	21.7534008026123	21.8815517425537	21.9835319519043	21.8528900146484	22.4557571411133	21.7745475769043	21.8521289825439
B6EL43	B6EL43	GTPase Obg (EC 3.6.5.-) (GTP-binding protein Obg)	15.4154119491577	15.3430118560791	16.746488571167	16.8064994812012	15.1852626800537	17.0518665313721	16.3103294372559	17.9596843719482	17.242467880249	16.1970252990723	16.1225852966309	16.2151908874512	15.0592603683472	14.6950654983521	16.2416114807129	15.7492933273315	16.0037155151367	15.3322811126709	15.347448348999	15.4940118789673	16.4552631378174	16.0126457214355	16.284969329834	15.948184967041
B6EL46	B6EL46	Dihydrofolate reductase (EC 1.5.1.3)	NaN	13.4019460678101	NaN	NaN	NaN	NaN	NaN	NaN	NaN	NaN	12.7538433074951	14.4075336456299	12.904483795166	NaN	NaN	12.8612422943115	NaN	13.2578735351563	13.2251472473145	13.2187147140503	14.4537210464478	NaN	13.4684963226318	13.1401271820068
B6EL47	B6EL47	Bis(5'-nucleosyl)-tetraphosphatase, symmetrical (EC 3.6.1.41) (Ap4A hydrolase) (Diadenosine 5',5'''-P1,P4-tetraphosphate pyrophosphohydrolase) (Diadenosine tetraphosphatase)	NaN	12.29088306427	NaN	NaN	NaN	NaN	14.5757169723511	NaN	NaN	NaN	NaN	13.4781379699707	NaN	NaN	12.8341941833496	NaN	NaN	12.4550704956055	NaN	11.9162902832031	13.4668407440186	12.3654747009277	12.4388961791992	12.8055629730225
B6EL48	B6EL48	Ribosomal RNA small subunit methyltransferase A (EC 2.1.1.182) (16S rRNA (adenine(1518)-N(6)/adenine(1519)-N(6))-dimethyltransferase) (16S rRNA dimethyladenosine transferase) (16S rRNA dimethylase) (S-adenosylmethionine-6-N', N'-adenosyl(rRNA) dimethyltransferase)	18.3937683105469	18.3974075317383	18.1502132415771	18.0508060455322	18.6793766021729	18.1825294494629	16.8101444244385	16.0133666992188	17.9160785675049	18.1223735809326	17.9146766662598	18.505989074707	17.8987083435059	17.7021179199219	18.0500602722168	17.2596702575684	17.9756679534912	18.2906398773193	18.2945938110352	17.8079452514648	18.109167098999	17.6594104766846	18.6096038818359	18.1674671173096
B6EL49	B6EL49	4-hydroxythreonine-4-phosphate dehydrogenase (EC 1.1.1.262) (4-(phosphohydroxy)-L-threonine dehydrogenase)	13.9374656677246	14.2019710540771	15.0764398574829	14.5570449829102	13.5076704025269	15.6953916549683	14.4938554763794	15.4835004806519	15.7399911880493	14.3378305435181	14.2442150115967	14.4052743911743	13.6429538726807	13.4166660308838	14.0251398086548	14.0514640808105	13.8463716506958	13.7514390945435	13.3834342956543	13.9928503036499	14.4422311782837	13.4070024490356	14.3721170425415	14.1361904144287
B6EL50	B6EL50	Chaperone SurA (Peptidyl-prolyl cis-trans isomerase SurA) (PPIase SurA) (EC 5.2.1.8) (Rotamase SurA)	13.209620475769	15.5900897979736	14.0606956481934	13.0618095397949	15.3256921768188	13.9804077148438	13.9441633224487	14.6023511886597	12.8730401992798	14.4671592712402	15.3639297485352	15.6727018356323	15.139910697937	14.7240877151489	12.5170049667358	15.036602973938	15.0596828460693	15.4082298278809	15.5313816070557	14.9459924697876	15.3983097076416	15.1141901016235	15.9289808273315	15.7361116409302
B6EL51	B6EL51	LPS-assembly protein LptD	NaN	NaN	NaN	NaN	NaN	NaN	15.4155769348145	NaN	14.2451810836792	NaN	11.4663820266724	13.2692289352417	13.0927076339722	13.7564516067505	14.1112985610962	NaN	13.0519227981567	12.5653877258301	13.8822612762451	12.9618654251099	13.1727867126465	12.8133201599121	13.3888244628906	13.1841468811035
B6EL52	B6EL52	Co-chaperone protein DjlA	NaN	NaN	NaN	NaN	NaN	NaN	NaN	NaN	NaN	NaN	NaN	NaN	NaN	NaN	NaN	14.9914331436157	14.280987739563	12.5722970962524	NaN	13.7120971679688	13.1777467727661	13.515453338623	14.0925922393799	12.905086517334
B6EL56	B6EL56	Antitoxin	NaN	NaN	NaN	NaN	NaN	NaN	NaN	NaN	NaN	NaN	NaN	NaN	NaN	NaN	NaN	14.7744779586792	NaN	13.590353012085	13.0755796432495	13.9398546218872	NaN	NaN	NaN	NaN
B6EL58	B6EL58	NUDIX hydrolase	NaN	NaN	NaN	NaN	NaN	NaN	NaN	NaN	NaN	NaN	NaN	NaN	NaN	NaN	NaN	NaN	NaN	NaN	NaN	NaN	NaN	NaN	NaN	NaN
B6EL59	B6EL59	Putative acetyltransferase	NaN	13.5061836242676	NaN	NaN	NaN	NaN	NaN	NaN	NaN	NaN	NaN	14.2966299057007	NaN	NaN	NaN	NaN	NaN	NaN	NaN	NaN	14.1402702331543	NaN	12.5676708221436	12.5889253616333
B6EL61	B6EL61	Outer membrane protein	15.4033117294312	13.5775470733643	15.6929969787598	NaN	14.8705577850342	15.2220401763916	17.0032768249512	16.5062923431396	16.805492401123	14.4778213500977	15.4645137786865	15.6707668304443	14.0547742843628	15.7060642242432	15.3077697753906	14.9987668991089	15.7465934753418	14.4324769973755	NaN	NaN	14.3667316436768	NaN	NaN	14.2372102737427
B6EL67	B6EL67	Glucose 1-dehydrogenase (EC 1.1.1.47)	NaN	NaN	NaN	NaN	NaN	NaN	NaN	NaN	NaN	NaN	NaN	NaN	NaN	NaN	NaN	NaN	NaN	NaN	NaN	NaN	NaN	NaN	NaN	NaN
B6EL69	B6EL69	Short chain dehydrogenase	NaN	14.9871311187744	NaN	NaN	14.4838790893555	NaN	NaN	NaN	NaN	NaN	14.8309116363525	14.7499217987061	14.9231882095337	14.0991010665894	NaN	14.5040740966797	14.1652994155884	14.8693532943726	14.5544691085815	14.7601480484009	15.117359161377	14.07213306427	14.5852556228638	14.6471214294434
B6EL70	B6EL70	MOSC domain-containing protein	15.4900045394897	15.5013084411621	16.2215309143066	NaN	16.5532398223877	15.5874843597412	NaN	NaN	15.0413599014282	NaN	16.8165340423584	15.5454168319702	16.3758888244629	15.2593021392822	14.5965394973755	16.3088893890381	16.5353660583496	16.438304901123	14.9679470062256	16.5266513824463	16.013147354126	15.5733804702759	15.6267070770264	15.987174987793
B6EL74	B6EL74	Uncharacterized protein	16.0335941314697	15.0408029556274	14.6631135940552	16.0641536712646	15.4594640731812	14.6183853149414	15.5908794403076	NaN	NaN	15.6991386413574	14.9360857009888	14.8031721115112	15.4721517562866	16.3211002349854	15.4653749465942	15.8498697280884	15.9068431854248	15.1713724136353	15.2477054595947	15.4587268829346	14.9040699005127	15.7687530517578	15.1371908187866	14.8442153930664
B6EL79	B6EL79	Putative acetyltransferase	13.973069190979	15.1808023452759	15.9977531433105	15.4755430221558	15.7128763198853	16.1031036376953	14.1981382369995	16.0668888092041	16.2180519104004	15.4197959899902	15.2146987915039	15.8690156936646	15.113335609436	13.5698556900024	13.7952280044556	14.6265649795532	14.8930644989014	14.9114389419556	14.227014541626	14.902045249939	15.679012298584	14.5579423904419	15.6087455749512	15.1095037460327
B6EL89	B6EL89	Acetyltransferase (EC 2.3.1.-)	NaN	14.1110544204712	NaN	NaN	NaN	NaN	NaN	NaN	NaN	NaN	13.8743085861206	14.419828414917	13.8963327407837	NaN	NaN	NaN	NaN	14.6083126068115	14.3314771652222	14.1142301559448	14.0503587722778	NaN	14.2261867523193	14.3496265411377
B6EL91	B6EL91	Putative phenazine biosynthesis-like protein	15.3604698181152	14.7604084014893	15.7358207702637	NaN	14.6614437103271	15.9777498245239	18.3954010009766	15.0313997268677	16.7633152008057	16.4547805786133	15.8315296173096	14.6982707977295	15.2829437255859	16.2382183074951	16.9728679656982	14.2172002792358	15.5052223205566	14.4920406341553	15.766658782959	13.817982673645	14.9890842437744	15.4215717315674	14.2694187164307	14.6070995330811
B6EL96	B6EL96	CENP-V/GFA domain-containing protein	NaN	NaN	NaN	NaN	NaN	NaN	NaN	NaN	NaN	NaN	NaN	NaN	NaN	NaN	NaN	NaN	NaN	NaN	NaN	NaN	NaN	NaN	NaN	NaN
B6EL99	B6EL99	FAD dependent oxidoreductase	18.8066253662109	17.8222103118896	18.1029300689697	18.2049522399902	18.4362812042236	17.8317642211914	19.9567394256592	19.225269317627	18.3742847442627	18.7858028411865	18.371223449707	17.7370090484619	18.4627571105957	19.1703548431396	19.0839462280273	18.3516902923584	18.2253398895264	17.9942989349365	18.1890621185303	18.1247978210449	17.7832164764404	18.5595855712891	17.7165908813477	17.8677978515625
B6ELA2	B6ELA2	Methyltransf_12 domain-containing protein	NaN	14.3164939880371	14.9082984924316	15.8872203826904	15.19690990448	16.0206546783447	16.0093688964844	16.1394119262695	15.9266204833984	15.2404556274414	13.9706449508667	15.6161184310913	13.5756578445435	NaN	13.6282176971436	14.8192806243896	12.6068906784058	14.0843935012817	14.2827262878418	15.0855550765991	14.884838104248	15.1416282653809	15.22780418396	14.9978408813477
B6ELA9	B6ELA9	HTH-type transcriptional regulator, TetR family	13.0533485412598	13.6187295913696	15.0407180786133	NaN	13.9600925445557	15.1357898712158	13.7660112380981	NaN	14.6178121566772	13.8282356262207	14.0495080947876	14.6653356552124	13.9932918548584	13.247052192688	14.0493383407593	13.7571811676025	13.9721717834473	13.6684417724609	13.8589525222778	14.3301467895508	14.8389577865601	13.8453922271729	14.4773788452148	13.8446073532104
B6ELB0	B6ELB0	VOC domain-containing protein	NaN	NaN	NaN	NaN	NaN	NaN	NaN	NaN	NaN	NaN	NaN	NaN	NaN	NaN	NaN	NaN	NaN	NaN	NaN	NaN	NaN	NaN	NaN	NaN
B6ELB1	B6ELB1	Putative glutaredoxin	14.620792388916	14.719388961792	14.7670459747314	15.4384021759033	15.0753116607666	15.4920721054077	14.9323072433472	NaN	13.8208770751953	13.8591461181641	14.4512758255005	15.0412740707397	14.0372896194458	14.0414028167725	13.9696559906006	13.6494808197021	14.7182655334473	13.8784341812134	14.646164894104	14.2221908569336	14.3911762237549	13.5712785720825	15.4309425354004	15.2482614517212
B6ELB3	B6ELB3	Uncharacterized protein	NaN	NaN	NaN	NaN	NaN	NaN	NaN	NaN	NaN	NaN	NaN	NaN	12.0930547714233	13.26881980896	NaN	NaN	NaN	NaN	NaN	NaN	NaN	NaN	NaN	12.4673252105713
B6ELB6	B6ELB6	Extracellular solute-binding protein (EC 4.2.1.51)	NaN	13.3356695175171	NaN	NaN	13.950647354126	14.6437435150146	NaN	NaN	15.3553514480591	NaN	14.6715412139893	14.1568727493286	15.0295028686523	14.4583425521851	NaN	12.3690242767334	NaN	14.309760093689	15.0318737030029	13.9568300247192	14.0878772735596	NaN	13.33971118927	14.0540952682495
B6ELB8	B6ELB8	Elongation factor P-like protein	18.4120826721191	18.3304882049561	18.3088359832764	18.2854118347168	18.8332481384277	17.7471446990967	19.4370937347412	18.2982692718506	18.43798828125	18.2564945220947	17.9525928497314	17.8012027740479	18.1171054840088	17.9352569580078	18.3039855957031	18.2815227508545	18.6338176727295	17.836950302124	17.7692699432373	18.714412689209	18.3905391693115	17.9703979492188	18.1377124786377	17.9483795166016
B6ELC0	B6ELC0	Ribosomal RNA small subunit methyltransferase F (EC 2.1.1.178) (16S rRNA m5C1407 methyltransferase) (rRNA (cytosine-C(5)-)-methyltransferase RsmF)	NaN	14.7030925750732	14.6051902770996	NaN	13.4117755889893	13.1108417510986	NaN	NaN	NaN	NaN	12.8454704284668	13.8655395507813	13.5251541137695	NaN	NaN	NaN	NaN	12.9223985671997	12.8973541259766	13.6885786056519	14.3585824966431	NaN	13.7158546447754	12.5753030776978
B6ELC1	B6ELC1	Putative membrane protein	NaN	13.9326763153076	14.7106990814209	NaN	14.5529689788818	14.5387954711914	15.7526416778564	16.2942085266113	15.0144567489624	15.4580545425415	14.5295524597168	13.5524291992188	13.7276010513306	13.8884582519531	14.2741594314575	15.28395652771	14.5204343795776	14.5139122009277	13.8190813064575	14.4718656539917	14.2918901443481	15.0667200088501	14.7574424743652	13.7641458511353
B6ELC3	B6ELC3	ABC transporter ATP-binding protein	NaN	NaN	NaN	NaN	NaN	NaN	NaN	NaN	NaN	NaN	NaN	NaN	NaN	NaN	NaN	NaN	NaN	NaN	NaN	NaN	NaN	NaN	NaN	NaN
B6ELC4	B6ELC4	GAF domain-containing protein	17.3242149353027	17.0660266876221	16.6670570373535	16.8805885314941	17.2541427612305	15.4372968673706	NaN	NaN	NaN	16.0693664550781	16.0106163024902	16.9645442962646	17.0301494598389	15.7033090591431	NaN	16.48854637146	16.6056823730469	16.3614120483398	16.4819412231445	17.1242427825928	17.0160675048828	17.1971015930176	17.2380867004395	17.1109523773193
B6ELC5	B6ELC5	RNA chaperone ProQ	20.4595394134521	19.9963130950928	19.7966327667236	19.4601593017578	20.1631240844727	19.6025543212891	18.7884502410889	18.9189338684082	19.3274421691895	19.8710060119629	19.90305519104	19.487756729126	20.1013660430908	20.3567047119141	20.0513896942139	20.0512561798096	19.9732322692871	20.0891304016113	19.8901214599609	20.0306625366211	19.8938579559326	19.909309387207	19.7379837036133	19.6138000488281
B6ELC6	B6ELC6	Tail-specific protease (EC 3.4.21.102)	16.1061134338379	16.4966049194336	17.0448417663574	17.1297855377197	16.649621963501	17.1874675750732	18.4788017272949	18.0850372314453	17.6277751922607	17.8045463562012	16.8485488891602	16.8388595581055	16.9342212677002	16.7821273803711	17.3948135375977	17.1312942504883	17.0617084503174	16.95583152771	17.0109424591064	17.0807762145996	17.1189823150635	17.5378398895264	17.1207027435303	16.9517402648926
B6ELD1	B6ELD1	Dihydroorotate dehydrogenase (quinone) (EC 1.3.5.2) (DHOdehase) (DHOD) (DHODase) (Dihydroorotate oxidase)	15.1695728302002	15.8758935928345	15.9560585021973	14.764612197876	16.1483173370361	15.8214750289917	15.0779418945313	NaN	15.601393699646	16.2196025848389	16.4605350494385	17.312032699585	15.2665300369263	15.7855033874512	15.1847200393677	16.6484985351563	15.5555477142334	16.3427867889404	15.8353099822998	16.1924667358398	15.8542108535767	16.6052627563477	17.0863857269287	16.7137088775635
B6ELD3	B6ELD3	Ribosomal RNA large subunit methyltransferase K/L [Includes: 23S rRNA m2G2445 methyltransferase (EC 2.1.1.173) (rRNA (guanine-N(2)-)-methyltransferase RlmL); 23S rRNA m7G2069 methyltransferase (EC 2.1.1.264) (rRNA (guanine-N(7)-)-methyltransferase RlmK)]	16.3449382781982	17.6608734130859	17.7232074737549	17.4179840087891	17.2923927307129	17.6063175201416	17.5749626159668	17.4392471313477	18.0984134674072	17.5579414367676	17.6022644042969	18.3001461029053	16.9249744415283	16.6702404022217	17.2799377441406	17.053352355957	17.0790061950684	17.3767013549805	16.8768768310547	17.1882419586182	17.9909801483154	17.0576953887939	17.5955772399902	17.2928428649902
B6ELD6	B6ELD6	Sugar fermentation stimulation protein homolog	NaN	NaN	NaN	NaN	NaN	NaN	NaN	NaN	NaN	NaN	NaN	NaN	NaN	NaN	NaN	NaN	NaN	NaN	NaN	NaN	NaN	NaN	NaN	NaN
B6ELD7	B6ELD7	RNA polymerase-binding transcription factor DksA	19.5989608764648	19.2892227172852	18.4304943084717	18.6612567901611	18.9343070983887	18.8026237487793	19.7735748291016	18.186695098877	19.197582244873	18.8982353210449	19.0699901580811	18.7736873626709	19.4167900085449	19.6048889160156	19.6674365997314	19.3780994415283	19.2911338806152	19.0295028686523	19.3934116363525	19.1744327545166	18.9775142669678	19.3668556213379	18.6864395141602	19.0387477874756
B6ELD9	B6ELD9	Poly(A) polymerase I (PAP I) (EC 2.7.7.19)	NaN	15.1822776794434	15.0004405975342	NaN	15.3528022766113	16.0887260437012	14.1983680725098	15.0919723510742	14.8319997787476	14.6577091217041	14.6996269226074	15.7605381011963	13.4075336456299	14.2044944763184	NaN	14.7941112518311	14.7512302398682	14.5166234970093	14.6409788131714	15.0276041030884	15.3679609298706	14.8274917602539	15.5623912811279	15.0240144729614
B6ELE1	B6ELE1	3-methyl-2-oxobutanoate hydroxymethyltransferase (EC 2.1.2.11) (Ketopantoate hydroxymethyltransferase) (KPHMT)	18.443826675415	17.85817527771	18.5357532501221	18.5861148834229	18.1394119262695	18.931453704834	19.0115165710449	19.3996410369873	18.4528999328613	18.8582363128662	17.8188438415527	17.7168598175049	18.0088653564453	17.8209648132324	18.4849090576172	18.4858131408691	18.1994037628174	18.064079284668	17.9435214996338	18.4007453918457	18.1869354248047	18.4300441741943	17.9506015777588	17.9822025299072
B6ELE2	B6ELE2	Pantothenate synthetase (PS) (EC 6.3.2.1) (Pantoate--beta-alanine ligase) (Pantoate-activating enzyme)	NaN	15.0342826843262	14.6289014816284	NaN	14.4459199905396	14.5348501205444	NaN	NaN	13.9025630950928	14.8675680160522	14.5410966873169	14.4063377380371	13.6972932815552	13.8531141281128	14.2336196899414	14.7732934951782	14.228217124939	14.3709602355957	14.1590042114258	15.0385332107544	14.6697158813477	14.229419708252	15.3571395874023	15.1056222915649
B6ELE7	B6ELE7	ABC transporter, ATP-binding protein	NaN	NaN	NaN	NaN	NaN	15.019721031189	15.2763423919678	NaN	NaN	NaN	13.9302749633789	14.3901691436768	NaN	NaN	NaN	NaN	NaN	13.3611211776733	NaN	13.4888439178467	14.5137271881104	NaN	14.5270490646362	14.0298051834106
B6ELE8	B6ELE8	Carbonic anhydrase (EC 4.2.1.1) (Carbonate dehydratase)	19.1757984161377	18.554048538208	18.7659721374512	18.6586780548096	19.1414833068848	18.5912742614746	19.8979835510254	19.1221714019775	19.5903606414795	19.4262199401855	18.9622287750244	18.498140335083	18.554349899292	18.4739360809326	18.5931720733643	18.818000793457	18.6904354095459	18.442045211792	18.4740543365479	18.0300426483154	18.5187606811523	18.9769554138184	18.35715675354	18.1648178100586
B6ELF0	B6ELF0	Hypoxanthine phosphoribosyltransferase (EC 2.4.2.8)	18.3560390472412	17.6839408874512	18.0008029937744	17.4500827789307	17.9401416778564	17.5316104888916	18.3681564331055	17.5391292572021	18.3994941711426	18.1609344482422	17.5057182312012	17.5651760101318	17.5919322967529	17.7583141326904	18.3527679443359	16.8999462127686	17.5691871643066	17.208101272583	17.5074234008789	17.2391128540039	17.4388408660889	17.4858913421631	17.0103969573975	17.3095474243164
B6ELF1	B6ELF1	HTH-type luminescence regulator LitR (LitR family transcriptional regulator)	16.9351425170898	17.2622413635254	18.1749458312988	17.5686683654785	17.3704147338867	18.7060718536377	17.430778503418	18.6347045898438	18.9711284637451	18.0476665496826	17.3651256561279	18.0579605102539	17.2990283966064	16.4083633422852	16.8792724609375	16.1878929138184	17.4835319519043	16.7462253570557	17.6586437225342	16.5830688476563	16.8908348083496	17.2648086547852	16.7595500946045	17.0641326904297
B6ELF5	B6ELF5	Dihydrolipoyl dehydrogenase (EC 1.8.1.4)	20.7551555633545	21.207649230957	20.7645797729492	19.9543266296387	21.0609169006348	20.3093032836914	19.9304428100586	19.2643051147461	20.2083625793457	20.6969337463379	20.8274917602539	20.6113529205322	21.2830829620361	21.0707759857178	20.4784259796143	20.631031036377	20.8298931121826	20.9663486480713	21.2466125488281	21.012975692749	20.7820472717285	21.072151184082	20.7562141418457	21.0808925628662
B6ELF6	B6ELF6	Pyruvate dehydrogenase E1 component (EC 1.2.4.1)	19.1569423675537	20.6942157745361	20.5217151641846	19.8641738891602	20.3960285186768	19.2890872955322	19.7093906402588	20.1653347015381	20.6915760040283	20.6186294555664	20.6570053100586	20.2097911834717	21.0437355041504	21.0435352325439	20.8631000518799	20.6786556243896	20.4587383270264	20.5861873626709	20.7441082000732	20.7634449005127	20.7555618286133	20.6523723602295	20.3703937530518	20.5055255889893
B6ELF7	B6ELF7	Pyruvate dehydrogenase complex repressor	14.7647676467896	14.7838678359985	15.1742630004883	15.2654685974121	14.7728815078735	15.281060218811	15.3956680297852	15.2879648208618	NaN	15.2974891662598	15.2285928726196	14.4823036193848	13.3884210586548	14.1976003646851	15.6426725387573	15.2019329071045	14.4909133911133	NaN	13.9358100891113	14.3613271713257	14.4376220703125	15.0154151916504	14.6556425094604	14.1512546539307
B6ELF9	B6ELF9	Quinolinate phosphoribosyltransferase [decarboxylating] (EC 2.4.2.19)	NaN	16.7053623199463	18.055685043335	16.4076824188232	16.262903213501	17.7093391418457	16.1401901245117	17.3314075469971	17.4734992980957	16.5981101989746	16.5544548034668	17.4589996337891	16.4774894714355	14.1211290359497	15.2281045913696	15.3548002243042	15.7254724502563	16.4670639038086	15.7687788009644	16.3928546905518	16.9746608734131	15.6350660324097	16.7913150787354	15.9495983123779
B6ELG1	B6ELG1	Type IV pilus assembly protein PilB	NaN	NaN	NaN	NaN	NaN	NaN	NaN	NaN	NaN	NaN	NaN	NaN	NaN	NaN	NaN	NaN	NaN	NaN	NaN	NaN	NaN	NaN	NaN	NaN
B6ELG7	B6ELG7	Mutator MutT protein (7,8-dihydro-8-oxoguanine-triphosphatase) (EC 3.6.1.-)	15.5966262817383	14.7173547744751	15.8461265563965	14.3545246124268	15.2155332565308	15.4586305618286	15.6584901809692	15.4026460647583	17.3344650268555	15.2984561920166	15.5514078140259	15.2592649459839	14.9596395492554	14.6794805526733	15.730920791626	14.3605041503906	14.1549758911133	14.8811140060425	15.0308828353882	14.3650922775269	15.1962947845459	15.2633790969849	14.4099216461182	14.9462213516235
B6ELG8	B6ELG8	Protein translocase subunit SecA	NaN	15.4693555831909	15.8252325057983	12.352484703064	16.0966129302979	13.8933963775635	16.0689888000488	16.5835380554199	16.9637546539307	16.817533493042	16.7687530517578	16.8870296478271	16.0216960906982	16.139591217041	16.4450798034668	17.0531406402588	16.5505065917969	16.7638339996338	16.6511631011963	16.9343357086182	16.8115253448486	16.7802066802979	17.2129516601563	16.9776821136475
B6ELH1	B6ELH1	Cell division protein FtsZ	16.3071823120117	16.8483047485352	17.5354881286621	17.0856590270996	16.677417755127	17.3600749969482	17.9845962524414	18.1545219421387	17.853796005249	17.1400108337402	16.6329669952393	17.3879337310791	16.6694107055664	16.4815635681152	16.5069122314453	16.9188175201416	16.3852558135986	16.3977909088135	16.7604598999023	16.7380657196045	16.9545822143555	17.1834030151367	16.9994277954102	16.9757804870605
B6ELH2	B6ELH2	Cell division protein FtsA	NaN	14.3351812362671	13.947546005249	NaN	14.3525266647339	15.1115436553955	15.524450302124	NaN	14.6703243255615	NaN	14.6031627655029	15.1777305603027	14.5311985015869	12.558708190918	14.349419593811	15.0718393325806	14.3918476104736	14.2892980575562	14.621021270752	15.1522455215454	14.9838399887085	14.3376913070679	15.1904029846191	15.0263071060181
B6ELH4	B6ELH4	UDP-N-acetylmuramate--L-alanine ligase (EC 6.3.2.8) (UDP-N-acetylmuramoyl-L-alanine synthetase)	NaN	NaN	NaN	NaN	NaN	NaN	NaN	NaN	NaN	NaN	NaN	NaN	NaN	NaN	NaN	NaN	NaN	NaN	NaN	NaN	NaN	NaN	NaN	NaN
B6ELH5	B6ELH5	UDP-N-acetylglucosamine--N-acetylmuramyl-(pentapeptide) pyrophosphoryl-undecaprenol N-acetylglucosamine transferase (EC 2.4.1.227) (Undecaprenyl-PP-MurNAc-pentapeptide-UDPGlcNAc GlcNAc transferase)	NaN	NaN	NaN	NaN	NaN	14.5461711883545	NaN	NaN	NaN	NaN	12.6465139389038	13.7613430023193	NaN	NaN	NaN	13.6602191925049	NaN	13.5186529159546	13.4604558944702	14.3068447113037	13.2070751190186	NaN	14.1936798095703	13.3646821975708
B6ELH7	B6ELH7	UDP-N-acetylmuramoylalanine--D-glutamate ligase (EC 6.3.2.9) (D-glutamic acid-adding enzyme) (UDP-N-acetylmuramoyl-L-alanyl-D-glutamate synthetase)	NaN	NaN	NaN	NaN	NaN	NaN	NaN	NaN	NaN	NaN	NaN	NaN	NaN	NaN	NaN	NaN	NaN	NaN	NaN	NaN	NaN	NaN	NaN	NaN
B6ELH9	B6ELH9	UDP-N-acetylmuramoyl-tripeptide--D-alanyl-D-alanine ligase (EC 6.3.2.10) (D-alanyl-D-alanine-adding enzyme)	NaN	NaN	NaN	NaN	NaN	NaN	NaN	NaN	NaN	NaN	NaN	NaN	NaN	NaN	NaN	NaN	NaN	NaN	NaN	NaN	NaN	NaN	NaN	NaN
B6ELI0	B6ELI0	UDP-N-acetylmuramoyl-L-alanyl-D-glutamate--2,6-diaminopimelate ligase (EC 6.3.2.13) (Meso-A2pm-adding enzyme) (Meso-diaminopimelate-adding enzyme) (UDP-MurNAc-L-Ala-D-Glu:meso-diaminopimelate ligase) (UDP-MurNAc-tripeptide synthetase) (UDP-N-acetylmuramyl-tripeptide synthetase)	NaN	NaN	NaN	NaN	NaN	NaN	NaN	NaN	NaN	NaN	NaN	NaN	NaN	NaN	NaN	NaN	NaN	NaN	NaN	NaN	NaN	NaN	NaN	NaN
B6ELI3	B6ELI3	Ribosomal RNA small subunit methyltransferase H (EC 2.1.1.199) (16S rRNA m(4)C1402 methyltransferase) (rRNA (cytosine-N(4)-)-methyltransferase RsmH)	14.2087678909302	15.1235961914063	NaN	NaN	13.8906440734863	13.5407333374023	NaN	NaN	NaN	13.7760219573975	14.7425727844238	15.2413501739502	14.4093914031982	14.2599639892578	13.9323997497559	14.6884145736694	14.5462312698364	14.3993444442749	14.6593828201294	14.0113143920898	14.255913734436	14.2209072113037	14.7748384475708	14.5963640213013
B6ELI4	B6ELI4	Ribosomal RNA small subunit methyltransferase I (EC 2.1.1.198) (16S rRNA 2'-O-ribose C1402 methyltransferase) (rRNA (cytidine-2'-O-)-methyltransferase RsmI)	NaN	16.646951675415	16.1364707946777	14.1881256103516	12.8073348999023	NaN	NaN	NaN	14.6960983276367	NaN	15.5135116577148	16.3823871612549	14.131856918335	12.8305549621582	NaN	14.1663980484009	14.2196226119995	14.6796445846558	13.9729795455933	15.2573137283325	16.7022533416748	14.0048351287842	15.3969392776489	14.7303638458252
B6ELI5	B6ELI5	Penicillin-binding protein activator LpoA (PBP activator LpoA)	15.4740543365479	15.4258718490601	15.5715456008911	NaN	15.7681322097778	15.5412178039551	16.8530654907227	NaN	16.0139122009277	16.3600749969482	15.9924516677856	15.8265237808228	16.248706817627	16.1556873321533	16.8415641784668	16.2381057739258	16.0168075561523	16.1311931610107	16.2349300384521	16.1095657348633	15.61643409729	16.6065788269043	15.5416717529297	16.0931701660156
B6ELI7	B6ELI7	Phosphoheptose isomerase (EC 5.3.1.28) (Sedoheptulose 7-phosphate isomerase)	NaN	15.0633106231689	16.0400333404541	14.9671363830566	14.2956256866455	15.644926071167	16.7295932769775	15.1552133560181	16.169885635376	16.0432624816895	15.3293409347534	16.4340572357178	14.7352390289307	14.6825561523438	15.7794885635376	15.7897624969482	15.0292444229126	13.8537969589233	15.0320453643799	15.0673923492432	15.5012769699097	15.5509271621704	14.8613777160645	15.7333860397339
B6ELI8	B6ELI8	Putative lipoprotein	NaN	13.025260925293	NaN	NaN	NaN	NaN	NaN	NaN	NaN	NaN	NaN	13.4997215270996	13.8361492156982	12.9010362625122	NaN	NaN	NaN	NaN	14.5839052200317	NaN	NaN	NaN	NaN	13.608832359314
B6ELI9	B6ELI9	Stringent starvation protein B	NaN	NaN	NaN	NaN	NaN	NaN	NaN	NaN	NaN	NaN	NaN	NaN	NaN	NaN	NaN	NaN	NaN	NaN	NaN	NaN	NaN	NaN	NaN	NaN
B6ELJ0	B6ELJ0	Stringent starvation protein A	16.2758884429932	18.0478267669678	16.9847068786621	16.847448348999	17.2436752319336	16.4664115905762	16.9464950561523	16.3660316467285	16.8727951049805	16.7295932769775	17.5810832977295	18.5516490936279	16.9387073516846	16.9126319885254	16.9014797210693	16.8408279418945	17.2671890258789	17.4385967254639	17.6774864196777	16.6142501831055	17.7381324768066	16.8159084320068	17.8987674713135	17.548189163208
B6ELJ1	B6ELJ1	Cytochrome c1	14.8427429199219	14.6582117080688	15.0836458206177	NaN	15.2969875335693	15.5210790634155	14.9169054031372	NaN	NaN	15.3418664932251	15.5286674499512	14.7773580551147	14.5982265472412	15.4846658706665	15.6535730361938	15.7564783096313	15.911789894104	15.2345933914185	14.6543006896973	15.4238052368164	15.4663000106812	15.7601480484009	15.5698556900024	15.4823036193848
B6ELJ2	B6ELJ2	Cytochrome b	NaN	13.8407783508301	NaN	NaN	14.7489261627197	NaN	NaN	NaN	NaN	NaN	14.2944774627686	14.9794702529907	NaN	NaN	NaN	NaN	13.8492097854614	12.8178434371948	NaN	NaN	NaN	NaN	14.2159881591797	14.2115077972412
B6ELJ3	B6ELJ3	Ubiquinol-cytochrome c reductase iron-sulfur subunit (EC 7.1.1.8)	19.5366077423096	17.6882495880127	19.1347312927246	19.7583789825439	18.7561321258545	19.2571392059326	20.3710327148438	20.6740055084229	18.4215641021729	19.1367607116699	18.5682239532471	17.5617504119873	17.7035388946533	18.9139766693115	19.512523651123	18.9853191375732	19.2613925933838	17.9594593048096	18.1654071807861	18.4719924926758	17.9424915313721	18.8966693878174	18.2602214813232	18.1961898803711
B6ELJ4	B6ELJ4	30S ribosomal protein S9	21.7707214355469	21.9321460723877	21.4128665924072	21.8589344024658	22.0032978057861	21.3631916046143	20.4945316314697	21.1128616333008	20.8169078826904	21.6484718322754	21.7677345275879	21.6968479156494	21.5401878356934	21.6009120941162	21.4064979553223	21.6141872406006	21.9144077301025	21.7378921508789	21.6749973297119	21.5617408752441	21.7136421203613	21.7028198242188	21.8206520080566	21.4215221405029
B6ELJ5	B6ELJ5	50S ribosomal protein L13	20.3872184753418	21.4391345977783	20.5970516204834	20.1924381256104	20.9162673950195	19.8333263397217	18.8410415649414	19.9831485748291	19.9674739837646	19.9793853759766	20.7051429748535	20.8802433013916	21.0262775421143	20.2010803222656	19.815408706665	20.4195690155029	20.2345600128174	20.9668407440186	20.7934436798096	21.3162269592285	21.1787071228027	20.3124084472656	21.1117172241211	20.8255519866943
B6ELJ6	B6ELJ6	Exported protein	14.934289932251	16.1429653167725	16.4491653442383	16.8048629760742	15.5048189163208	16.5641498565674	16.0834789276123	16.4172916412354	16.2116222381592	15.5400371551514	16.0057334899902	16.1130905151367	15.1961793899536	15.4806957244873	15.4596557617188	15.9113454818726	16.2344989776611	15.3385276794434	15.5369758605957	15.8043832778931	16.070707321167	15.6535444259644	16.3232650756836	15.4918842315674
B6ELJ7	B6ELJ7	3-isopropylmalate dehydratase small subunit (EC 4.2.1.33) (Alpha-IPM isomerase) (IPMI) (Isopropylmalate isomerase)	14.4681148529053	14.1844882965088	14.6345272064209	NaN	13.9934692382813	14.9947071075439	14.6794805526733	NaN	NaN	NaN	13.1489210128784	14.5022106170654	14.0617084503174	NaN	NaN	13.8915939331055	13.9790678024292	14.2012052536011	13.5038261413574	14.1172370910645	14.5949077606201	14.4450798034668	14.2944049835205	14.2814950942993
B6ELJ8	B6ELJ8	3-isopropylmalate dehydratase large subunit (EC 4.2.1.33) (Alpha-IPM isomerase) (IPMI) (Isopropylmalate isomerase)	NaN	14.0461864471436	NaN	14.5302238464355	14.4008798599243	14.3736810684204	NaN	NaN	NaN	13.9802284240723	14.3600244522095	14.8534555435181	14.4401550292969	15.2204542160034	14.0725517272949	15.2558403015137	14.4130325317383	14.7030925750732	14.4075336456299	15.1603441238403	14.9144315719604	14.6586580276489	15.1012783050537	14.9877080917358
B6ELJ9	B6ELJ9	3-isopropylmalate dehydrogenase (EC 1.1.1.85) (3-IPM-DH) (Beta-IPM dehydrogenase) (IMDH)	19.5660133361816	18.7096424102783	19.1317710876465	19.3877010345459	19.0973587036133	19.5035076141357	19.9982433319092	20.1849536895752	18.831672668457	19.5167617797852	18.6823635101318	18.1486759185791	19.123384475708	19.6358909606934	19.5326557159424	19.0514965057373	19.2621955871582	18.8305587768555	18.8384590148926	18.9485206604004	18.9497470855713	19.2333660125732	18.49462890625	18.5543117523193
B6ELK0	B6ELK0	2-isopropylmalate synthase (EC 2.3.3.13) (Alpha-IPM synthase) (Alpha-isopropylmalate synthase)	NaN	14.5092182159424	NaN	NaN	14.759575843811	14.4771890640259	NaN	NaN	NaN	NaN	14.1279945373535	14.7758159637451	13.837628364563	NaN	NaN	14.3496265411377	14.010440826416	14.6238813400269	14.5375823974609	14.6027565002441	14.7307357788086	NaN	14.8224716186523	15.3052062988281
B6ELK5	B6ELK5	Replicative DNA helicase (EC 3.6.4.12)	NaN	14.467414855957	14.6452646255493	NaN	13.9633474349976	14.1238784790039	16.1023445129395	NaN	NaN	14.2695646286011	13.3784303665161	14.4848232269287	13.4724369049072	14.2890825271606	NaN	14.7385673522949	14.4716749191284	14.8347673416138	14.5603332519531	14.977011680603	14.4942302703857	13.9114856719971	15.318754196167	15.5139122009277
B6ELK6	B6ELK6	Alanine racemase (EC 5.1.1.1)	17.0100688934326	17.7759704589844	17.9846515655518	NaN	17.6637935638428	17.6272773742676	16.8437747955322	18.7508773803711	18.7051258087158	17.0190048217773	17.568000793457	17.3685398101807	17.5821857452393	17.6549434661865	17.5686683654785	17.2766704559326	17.6323280334473	17.1428050994873	17.1226253509521	17.3747501373291	17.5490169525146	17.6310482025146	17.3376045227051	17.0939331054688
B6ELK8	B6ELK8	Glucose-6-phosphate isomerase (GPI) (EC 5.3.1.9) (Phosphoglucose isomerase) (PGI) (Phosphohexose isomerase) (PHI)	19.9129543304443	19.8649444580078	19.7064762115479	18.5210628509521	19.9040851593018	18.8858394622803	17.6671943664551	18.2084827423096	19.5161647796631	19.2220630645752	19.9172286987305	19.3307514190674	20.2813873291016	20.2043075561523	19.7452735900879	19.4540252685547	19.4401187896729	19.8013610839844	19.7780570983887	19.7664737701416	19.4841423034668	19.7002067565918	19.2422580718994	19.5765132904053
B6ELK9	B6ELK9	Putative chemotaxis protein	16.1679267883301	NaN	15.7956848144531	NaN	15.3583421707153	16.8854827880859	17.0996971130371	NaN	15.6019163131714	16.2718467712402	15.7682876586914	15.3065605163574	15.1522054672241	15.0831880569458	17.2342567443848	16.8908348083496	16.6945209503174	15.3188247680664	15.6143646240234	14.9528322219849	15.1294040679932	16.3870410919189	15.8068771362305	15.6994094848633
B6ELM1	B6ELM1	tRNA-dihydrouridine(20/20a) synthase (EC 1.3.1.91) (U20-specific dihydrouridine synthase) (U20-specific Dus) (tRNA-dihydrouridine synthase A)	17.2455348968506	17.779052734375	17.7982940673828	17.1809768676758	17.79563331604	17.2283496856689	18.1438522338867	17.0911464691162	17.7428092956543	16.7965221405029	17.3960704803467	17.1435031890869	17.7573375701904	17.4252166748047	16.8303413391113	17.4394092559814	17.1110534667969	17.5025367736816	17.4228363037109	18.0121994018555	17.9271183013916	17.3450756072998	17.5159931182861	17.4588394165039
B6ELM2	B6ELM2	Putative exported protein	17.0374603271484	15.7178907394409	17.0855560302734	16.3225803375244	16.5020389556885	16.964204788208	18.5416641235352	18.2438621520996	17.8467750549316	16.8909530639648	16.1950263977051	16.6386337280273	16.1233139038086	16.7060375213623	17.1839847564697	16.387378692627	16.0989990234375	15.3636903762817	16.1975040435791	16.1244850158691	16.1390514373779	17.0838947296143	15.476936340332	15.7617588043213
B6ELM4	B6ELM4	Sulfite reductase [NADPH] flavoprotein alpha-component (SiR-FP) (EC 1.8.1.2)	NaN	13.3664588928223	NaN	NaN	12.9683790206909	NaN	NaN	NaN	13.2617273330688	NaN	13.7697343826294	13.7232341766357	13.4645462036133	13.6908712387085	NaN	14.0481462478638	14.0915184020996	13.6246814727783	13.6009578704834	13.6758470535278	13.6480207443237	13.5949077606201	14.1541061401367	13.7991800308228
B6ELM5	B6ELM5	Sulfite reductase [NADPH] hemoprotein beta-component (SiR-HP) (SiRHP) (EC 1.8.1.2)	NaN	13.3101863861084	15.0303649902344	NaN	14.67165184021	NaN	NaN	NaN	15.3550071716309	14.7503929138184	14.0584144592285	13.7043361663818	12.8957080841064	14.0398616790771	NaN	15.0479755401611	14.2743053436279	13.6038579940796	14.0596828460693	15.0221509933472	14.7859125137329	14.678765296936	15.3857612609863	14.6525087356567
B6ELM6	B6ELM6	Phosphoadenosine phosphosulfate reductase (EC 1.8.4.8) (3'-phosphoadenylylsulfate reductase) (PAPS reductase, thioredoxin dependent) (PAPS sulfotransferase) (PAdoPS reductase)	NaN	12.7761859893799	14.18665599823	NaN	12.7483396530151	15.544903755188	13.7972564697266	16.5801563262939	14.8191814422607	13.3623552322388	13.0953969955444	14.0246200561523	13.0280961990356	NaN	NaN	12.8957834243774	13.6540765762329	11.7223806381226	NaN	12.817663192749	13.5455675125122	12.76331615448	13.4367113113403	13.1599969863892
B6ELM7	B6ELM7	Putative membrane protein	NaN	NaN	15.2172765731812	15.7148628234863	15.9837951660156	17.6785182952881	16.583963394165	NaN	17.2474822998047	17.9397392272949	16.0528659820557	17.4162540435791	16.1842174530029	16.3654003143311	17.5563716888428	NaN	16.5788154602051	16.4237403869629	16.5357608795166	17.2507247924805	17.4179840087891	17.688045501709	16.5726413726807	16.3410148620605
B6ELM8	B6ELM8	Peptidyl-prolyl cis-trans isomerase (EC 5.2.1.8)	20.3883743286133	19.6887969970703	20.5131607055664	20.2458591461182	20.146936416626	20.9038200378418	21.3730525970459	20.9716186523438	20.4967765808105	20.5242042541504	20.2143039703369	20.3155078887939	19.6729526519775	19.7469635009766	20.4840431213379	19.9985179901123	19.8423633575439	19.4166870117188	19.5840587615967	19.6663970947266	20.0255336761475	20.0874481201172	19.9254817962646	19.5110569000244
B6ELM9	B6ELM9	Opacity-associated protein A	NaN	NaN	NaN	NaN	NaN	NaN	NaN	NaN	NaN	NaN	NaN	NaN	NaN	NaN	NaN	NaN	NaN	NaN	NaN	NaN	NaN	NaN	NaN	NaN
B6ELP1	B6ELP1	2',3'-cyclic-nucleotide 2'-phosphodiesterase/3'-nucleotidase (EC 3.1.3.6) (EC 3.1.4.16)	16.6904354095459	16.9729804992676	17.0855560302734	16.0230388641357	17.5790958404541	16.7298603057861	17.8869113922119	15.5702705383301	17.4270992279053	17.7077903747559	17.4945907592773	17.4074840545654	17.2318210601807	17.2858180999756	17.2891540527344	17.5440444946289	17.5793151855469	17.4924793243408	16.7812309265137	17.4031620025635	17.2185440063477	17.8310222625732	17.4410305023193	17.756555557251
B6ELP2	B6ELP2	Sulfate adenylyltransferase subunit 2 (EC 2.7.7.4) (ATP-sulfurylase small subunit) (Sulfate adenylate transferase) (SAT)	NaN	14.0941600799561	NaN	NaN	12.9878149032593	13.2715940475464	NaN	NaN	NaN	NaN	13.9198875427246	14.4693241119385	13.8321981430054	13.6835432052612	13.7042274475098	15.302924156189	14.5384311676025	14.0765647888184	14.7864227294922	15.1296854019165	14.8837890625	14.0088663101196	15.195948600769	15.0395193099976
B6ELP3	B6ELP3	Sulfate adenylyltransferase subunit 1 (EC 2.7.7.4) (ATP-sulfurylase large subunit) (Sulfate adenylate transferase) (SAT)	17.2079105377197	17.5625705718994	18.4915409088135	18.0603904724121	17.554723739624	18.2535419464111	18.16432762146	NaN	18.2852764129639	16.679479598999	17.5424575805664	17.0771293640137	17.1695728302002	17.6642112731934	NaN	17.5906887054443	18.064079284668	17.5657711029053	17.5894470214844	17.969612121582	17.6513042449951	17.5895195007324	18.2596244812012	17.8810653686523
B6ELP5	B6ELP5	Adenylyl-sulfate kinase (EC 2.7.1.25) (APS kinase) (ATP adenosine-5'-phosphosulfate 3'-phosphotransferase) (Adenosine-5'-phosphosulfate kinase)	13.6319723129272	14.6001453399658	15.313910484314	14.295768737793	14.8588552474976	14.7312660217285	15.821400642395	15.793628692627	14.8535528182983	15.6626129150391	14.2532567977905	14.2969875335693	14.6481885910034	15.0807762145996	14.9690713882446	14.8715686798096	14.6401319503784	13.7510213851929	14.2939023971558	14.7268037796021	14.2628288269043	15.001540184021	14.7206716537476	14.5627193450928
B6ELP7	B6ELP7	Putative exported protein	NaN	NaN	NaN	NaN	NaN	NaN	NaN	NaN	NaN	NaN	NaN	NaN	NaN	NaN	NaN	NaN	NaN	NaN	NaN	NaN	NaN	NaN	NaN	NaN
B6ELQ0	B6ELQ0	Putative exported protein	NaN	NaN	NaN	NaN	NaN	NaN	NaN	NaN	NaN	NaN	NaN	NaN	NaN	NaN	NaN	NaN	NaN	NaN	NaN	NaN	NaN	NaN	NaN	NaN
B6ELQ2	B6ELQ2	Putative exported protein	18.657772064209	17.6649742126465	18.9992065429688	18.9851531982422	18.1964282989502	19.0021781921387	19.3738174438477	20.0586738586426	18.9207649230957	18.8358707427979	18.0775451660156	17.9550933837891	18.3819904327393	18.1418075561523	18.486873626709	17.7408351898193	17.7832164764404	17.3236885070801	17.9341049194336	17.7843017578125	18.2667770385742	18.2522487640381	17.6451930999756	17.3851547241211
B6ELR3	B6ELR3	Sodium/proton antiporter	NaN	NaN	NaN	NaN	NaN	NaN	NaN	NaN	NaN	NaN	NaN	NaN	NaN	NaN	NaN	NaN	NaN	NaN	NaN	NaN	NaN	NaN	NaN	NaN
B6ELR4	B6ELR4	Methionine synthase (EC 2.1.1.13) (5-methyltetrahydrofolate--homocysteine methyltransferase)	NaN	NaN	NaN	NaN	NaN	NaN	NaN	NaN	NaN	13.1315994262695	NaN	13.4224586486816	12.9469060897827	NaN	NaN	13.9175586700439	NaN	13.6636695861816	13.197922706604	13.6303806304932	13.3271312713623	12.9984321594238	14.075813293457	13.6632242202759
B6ELR7	B6ELR7	Aminotransferase class-V	NaN	NaN	13.6077928543091	NaN	NaN	14.0168085098267	NaN	NaN	NaN	NaN	NaN	NaN	NaN	NaN	NaN	NaN	NaN	NaN	NaN	NaN	NaN	NaN	NaN	NaN
B6ELS0	B6ELS0	ATP-binding protein Uup (EC 3.6.1.-)	NaN	14.0502738952637	13.3366460800171	NaN	13.5931577682495	12.8883247375488	14.6629467010498	NaN	13.8233671188354	13.5224590301514	14.1514129638672	15.0405893325806	13.9504652023315	NaN	13.55530834198	13.8236656188965	13.3416576385498	14.3249540328979	14.4566106796265	13.9058570861816	14.183557510376	14.1537895202637	14.9167194366455	14.7115592956543
B6ELS1	B6ELS1	Putative exported protein	14.3875465393066	15.3550071716309	13.7163906097412	NaN	15.0602741241455	13.5386743545532	NaN	NaN	NaN	13.214789390564	14.8166837692261	14.3755826950073	15.2562456130981	15.7459630966187	13.276575088501	15.3798522949219	15.6891241073608	15.2647361755371	15.5803174972534	15.4510498046875	15.2570934295654	14.9841070175171	15.2043800354004	15.3835353851318
B6ELS3	B6ELS3	3-hydroxydecanoyl-[acyl-carrier-protein] dehydratase (EC 4.2.1.59) (3-hydroxyacyl-[acyl-carrier-protein] dehydratase FabA) (Beta-hydroxydecanoyl thioester dehydrase) (Trans-2-decenoyl-[acyl-carrier-protein] isomerase) (EC 5.3.3.14)	20.490816116333	19.9726715087891	19.0836353302002	19.4092254638672	19.9690208435059	18.6356258392334	20.0493965148926	18.894775390625	19.2811603546143	20.0690727233887	19.8864192962646	19.6698780059814	20.6145915985107	20.8079776763916	20.5749626159668	19.6684246063232	19.9367523193359	19.931713104248	20.5306015014648	19.6905536651611	19.425666809082	19.9935512542725	18.9885959625244	19.9155960083008
B6ELS4	B6ELS4	Endopeptidase La (EC 3.4.21.53)	14.1275110244751	NaN	NaN	NaN	14.923698425293	NaN	13.7166051864624	NaN	NaN	NaN	14.3631076812744	14.3399200439453	13.0520753860474	13.5972375869751	14.7270698547363	13.8591461181641	14.5475568771362	15.3982763290405	14.8476934432983	14.5684909820557	14.1350679397583	NaN	15.3322114944458	14.8285827636719
B6ELS5	B6ELS5	Macrodomain Ter protein	NaN	NaN	13.3244619369507	NaN	NaN	14.289587020874	15.16077709198	NaN	13.6530685424805	12.9552135467529	NaN	13.6025829315186	NaN	NaN	NaN	NaN	NaN	NaN	NaN	NaN	11.904860496521	NaN	NaN	13.2630491256714
B6ELS6	B6ELS6	Putative lipoprotein	NaN	NaN	NaN	NaN	NaN	NaN	14.4709768295288	NaN	13.4478578567505	NaN	NaN	NaN	NaN	NaN	NaN	NaN	NaN	NaN	NaN	NaN	NaN	NaN	NaN	NaN
B6ELS9	B6ELS9	Putative membrane protein	NaN	NaN	NaN	NaN	NaN	NaN	NaN	NaN	NaN	NaN	NaN	NaN	NaN	NaN	NaN	NaN	NaN	NaN	NaN	NaN	NaN	NaN	NaN	NaN
B6ELT0	B6ELT0	Cytochrome-c oxidase (EC 7.1.1.9)	NaN	NaN	NaN	NaN	NaN	NaN	NaN	NaN	NaN	NaN	NaN	NaN	NaN	NaN	NaN	NaN	NaN	NaN	NaN	NaN	NaN	NaN	NaN	NaN
B6ELT1	B6ELT1	Mono-heme cytochrome c	14.8203783035278	14.9388904571533	14.8253564834595	NaN	15.4750051498413	15.2398595809937	14.2025060653687	NaN	NaN	14.1201572418213	15.7448863983154	14.8395481109619	14.2087678909302	14.4120407104492	14.9192819595337	14.7641973495483	15.0318737030029	14.7014150619507	15.0418300628662	15.0286827087402	15.1380319595337	15.1877002716064	15.650182723999	15.2228708267212
B6ELT3	B6ELT3	Cbb3-type cytochrome c oxidase subunit	NaN	14.0792350769043	NaN	NaN	12.818042755127	NaN	NaN	NaN	NaN	NaN	13.8039293289185	13.7241945266724	14.4875888824463	14.7415723800659	NaN	13.8915939331055	13.9382934570313	14.5271711349487	14.8547220230103	13.787392616272	13.6850776672363	13.5396432876587	13.5999126434326	14.7331743240356
B6ELT4	B6ELT4	Putative membrane protein	NaN	NaN	NaN	NaN	NaN	NaN	NaN	NaN	NaN	NaN	NaN	NaN	NaN	NaN	NaN	NaN	NaN	NaN	NaN	NaN	NaN	NaN	NaN	NaN
B6ELT8	B6ELT8	Fumarate and nitrate reduction regulatory protein	15.5935955047607	14.7367715835571	15.6598567962646	15.7383031845093	15.5428199768066	15.8893852233887	15.9971351623535	NaN	16.6341018676758	15.6389446258545	15.0079030990601	15.8705577850342	14.6759567260742	NaN	14.9453525543213	16.0343265533447	14.8212757110596	14.5799055099487	14.6672782897949	15.4963235855103	15.3521814346313	15.7976360321045	15.8475465774536	15.0499334335327
B6ELT9	B6ELT9	Universal stress protein E	NaN	NaN	NaN	NaN	NaN	NaN	14.1771078109741	NaN	NaN	NaN	NaN	14.6009006500244	NaN	NaN	NaN	NaN	NaN	NaN	NaN	14.8982706069946	13.6013069152832	13.3279733657837	15.1632957458496	13.7253665924072
B6ELU0	B6ELU0	tRNA-cytidine(32) 2-sulfurtransferase (EC 2.8.1.-) (Two-thiocytidine biosynthesis protein A) (tRNA 2-thiocytidine biosynthesis protein TtcA)	NaN	13.07213306427	NaN	NaN	NaN	NaN	13.5241746902466	NaN	NaN	NaN	14.4397010803223	14.5815534591675	13.2757606506348	13.1386880874634	NaN	13.1130256652832	NaN	13.4134960174561	14.2073955535889	NaN	13.503701210022	13.6713199615479	13.9273147583008	14.0236673355103
B6ELU4	B6ELU4	Putative exported protein	NaN	NaN	NaN	NaN	NaN	NaN	NaN	NaN	NaN	NaN	NaN	NaN	NaN	NaN	NaN	NaN	NaN	NaN	12.1296052932739	NaN	NaN	NaN	NaN	11.966685295105
B6ELU6	B6ELU6	Membrane protein	NaN	NaN	NaN	NaN	NaN	NaN	NaN	NaN	NaN	NaN	NaN	NaN	NaN	NaN	NaN	NaN	NaN	NaN	NaN	NaN	NaN	NaN	NaN	NaN
B6ELU7	B6ELU7	Spermidine/putrescine import ATP-binding protein PotA (EC 7.6.2.11)	12.5525970458984	12.6346521377563	12.9799432754517	NaN	13.0734224319458	15.295768737793	15.2843179702759	14.1134166717529	14.8666515350342	14.7131175994873	13.2691268920898	14.428032875061	NaN	NaN	13.6728668212891	NaN	13.1469659805298	14.1033697128296	13.0453500747681	14.2788124084473	12.9959087371826	13.915319442749	13.6751852035522	13.5901193618774
B6ELV0	B6ELV0	Putrescine-binding periplasmic protein	17.2320079803467	15.9982814788818	16.6166915893555	17.2704772949219	16.9618339538574	16.474925994873	NaN	NaN	15.8578596115112	16.8098945617676	16.0906295776367	15.625509262085	15.9316835403442	17.2946395874023	17.1590633392334	16.9842624664307	16.9884853363037	16.5173625946045	16.5943965911865	16.76487159729	16.3548011779785	17.1026725769043	16.4926357269287	16.105152130127
B6ELV1	B6ELV1	Putrescine-binding periplasmic protein	19.605396270752	18.5087394714355	18.9608173370361	19.2437915802002	19.2422103881836	18.6135311126709	19.6116580963135	17.4035778045654	18.2712993621826	19.3361663818359	18.7490768432617	18.1575832366943	18.9927501678467	19.5268421173096	19.5244922637939	19.0575103759766	19.1212348937988	18.6719703674316	18.8732452392578	19.0816860198975	18.9544696807861	19.4706630706787	18.9145011901855	18.7043838500977
B6ELV2	B6ELV2	NAD-dependent protein deacylase (EC 2.3.1.286) (Regulatory protein SIR2 homolog)	NaN	NaN	NaN	NaN	NaN	NaN	15.5615863800049	NaN	NaN	NaN	NaN	15.3673810958862	NaN	NaN	NaN	NaN	NaN	NaN	NaN	NaN	NaN	NaN	NaN	NaN
B6ELV3	B6ELV3	HTH-type transcriptional regulator, LysR family	NaN	NaN	NaN	NaN	NaN	NaN	NaN	NaN	NaN	NaN	NaN	NaN	NaN	NaN	NaN	NaN	NaN	NaN	NaN	NaN	NaN	NaN	NaN	NaN
B6ELV5	B6ELV5	ABM domain-containing protein	16.9242782592773	16.299243927002	15.2411270141602	16.3131141662598	16.5519332885742	15.9640026092529	15.6062898635864	NaN	16.3119258880615	16.2992267608643	16.6279907226563	16.5113506317139	16.817907333374	16.6202774047852	16.6996803283691	16.2241706848145	16.3941612243652	16.7719802856445	16.8629035949707	16.6882495880127	16.894983291626	16.7863464355469	16.1345672607422	16.6819515228271
B6ELV6	B6ELV6	Cupin_2 domain-containing protein	15.9908800125122	15.4509859085083	NaN	15.828929901123	15.8043575286865	16.2814769744873	NaN	16.9461517333984	NaN	NaN	15.0932941436768	14.5631370544434	15.1468076705933	15.9810094833374	NaN	15.9331140518188	16.2248115539551	15.6913347244263	16.1612300872803	16.3060073852539	15.5893583297729	15.8128538131714	14.5617656707764	15.9745492935181
B6ELV7	B6ELV7	Quinolone resistance determinant QnrC	NaN	NaN	NaN	NaN	NaN	NaN	NaN	NaN	NaN	NaN	NaN	NaN	NaN	NaN	NaN	NaN	NaN	NaN	NaN	NaN	NaN	NaN	NaN	NaN
B6ELV8	B6ELV8	Uncharacterized protein	NaN	NaN	NaN	NaN	NaN	NaN	NaN	NaN	NaN	NaN	NaN	NaN	NaN	NaN	NaN	NaN	NaN	NaN	NaN	NaN	NaN	NaN	NaN	NaN
B6ELW0	B6ELW0	Uncharacterized protein	15.2729578018188	14.9353494644165	13.4348888397217	NaN	15.5938291549683	13.6949024200439	NaN	NaN	13.9986782073975	14.8413677215576	14.597993850708	14.8203287124634	14.2987785339355	15.3243560791016	14.2384796142578	15.1362705230713	14.3379001617432	14.3446426391602	14.3755826950073	15.1458520889282	15.2586030960083	15.4572849273682	14.9273614883423	15.0185480117798
B6ELW7	B6ELW7	Putative exported protein	16.2742137908936	15.0179395675659	NaN	NaN	15.246072769165	NaN	NaN	NaN	NaN	15.2064800262451	14.9039764404297	15.142466545105	15.4783267974854	15.805214881897	15.5103006362915	15.5641498565674	15.2910623550415	14.9473171234131	15.2215871810913	15.3323163986206	14.8052396774292	15.9144554138184	14.784481048584	15.1464891433716
B6ELX2	B6ELX2	3',5'-cyclic-nucleotide phosphodiesterase (EC 3.1.4.17)	15.9138240814209	14.8375787734985	15.7730617523193	NaN	15.4197626113892	14.833384513855	14.5738840103149	13.9227705001831	14.5645065307617	15.4900989532471	15.5328121185303	14.2637090682983	15.4850435256958	16.2583637237549	15.6461935043335	15.2361259460449	15.8321981430054	15.5006551742554	15.3954334259033	14.9225378036499	15.160737991333	15.7026052474976	14.6938676834106	15.1832475662231
B6ELY7	B6ELY7	Putative membrane protein	NaN	13.7339687347412	NaN	NaN	12.8644180297852	NaN	NaN	NaN	NaN	14.0843105316162	14.0095663070679	14.1483974456787	14.6559219360352	14.6190166473389	NaN	NaN	NaN	14.5148372650146	14.9335985183716	NaN	13.5921068191528	14.4181823730469	13.3747682571411	14.9285650253296
B6ELY8	B6ELY8	Periplasmic serine endoprotease DegP-like (EC 3.4.21.107)	NaN	13.9647016525269	NaN	NaN	13.1660690307617	NaN	14.2239265441895	NaN	15.1381120681763	NaN	12.6378698348999	14.4229192733765	13.3818130493164	NaN	NaN	13.8952913284302	13.939395904541	13.6747436523438	13.3044939041138	13.5295524597168	12.4994220733643	13.7899408340454	14.0771493911743	14.0713787078857
B6ELY9	B6ELY9	Exported serine protease (EC 3.4.21.-)	NaN	NaN	NaN	NaN	NaN	NaN	NaN	NaN	NaN	NaN	NaN	NaN	NaN	NaN	NaN	NaN	NaN	NaN	NaN	NaN	14.0161113739014	NaN	NaN	14.1379518508911
B6ELZ0	B6ELZ0	DNA topoisomerase 4 subunit A (EC 5.6.2.2) (Topoisomerase IV subunit A)	NaN	14.8376770019531	14.0313568115234	14.2024297714233	14.4945430755615	NaN	NaN	NaN	13.9828157424927	13.6500415802002	15.4956359863281	15.5959272384644	14.6671113967896	15.5886850357056	NaN	15.3895978927612	15.4673824310303	16.0056896209717	15.7153453826904	15.0402898788452	14.8895988464355	14.5819063186646	16.2064990997314	15.9571704864502
B6ELZ1	B6ELZ1	DNA topoisomerase 4 subunit B (EC 5.6.2.2) (Topoisomerase IV subunit B)	NaN	NaN	NaN	NaN	NaN	NaN	NaN	NaN	NaN	NaN	13.9240703582764	13.773138999939	13.7861671447754	13.2080211639404	NaN	NaN	13.2180786132813	14.0055370330811	13.7907562255859	12.9874420166016	13.3578271865845	13.3408241271973	13.9493703842163	13.8511638641357
B6ELZ2	B6ELZ2	Uncharacterized protein	NaN	NaN	NaN	NaN	NaN	NaN	NaN	NaN	NaN	NaN	NaN	NaN	NaN	NaN	NaN	NaN	NaN	NaN	NaN	NaN	NaN	NaN	NaN	NaN
B6ELZ3	B6ELZ3	3',5'-cyclic adenosine monophosphate phosphodiesterase CpdA (3',5'-cyclic AMP phosphodiesterase) (cAMP phosphodiesterase) (EC 3.1.4.53)	16.933874130249	16.2130279541016	17.5289421081543	17.8779544830322	16.722806930542	18.2614612579346	19.693603515625	19.1709671020508	18.2907295227051	17.8609657287598	16.931568145752	16.4752578735352	16.7057666778564	17.2459049224854	18.2186870574951	16.9554901123047	17.1040058135986	16.5461864471436	16.8058700561523	16.6159744262695	16.6916618347168	17.0633945465088	16.1039237976074	16.4134960174561
B6ELZ6	B6ELZ6	Outer membrane protein TolC	19.5843715667725	19.1539039611816	19.1139049530029	18.4263229370117	19.1161670684814	18.9101448059082	19.2111473083496	19.0613403320313	19.007661819458	19.1019287109375	19.2402324676514	18.5134506225586	19.3610820770264	19.7881641387939	19.3434944152832	19.2836265563965	19.1811466217041	18.942834854126	19.2001476287842	18.8824405670166	18.8158779144287	19.3142471313477	18.4947471618652	18.6618137359619
B6ELZ7	B6ELZ7	Bifunctional protein HldE [Includes: D-beta-D-heptose 7-phosphate kinase (EC 2.7.1.167) (D-beta-D-heptose 7-phosphotransferase) (D-glycero-beta-D-manno-heptose-7-phosphate kinase); D-beta-D-heptose 1-phosphate adenylyltransferase (EC 2.7.7.70) (D-glycero-beta-D-manno-heptose 1-phosphate adenylyltransferase)]	14.1830921173096	13.9683971405029	14.6211929321289	14.7244606018066	13.6703243255615	15.2155704498291	15.2329082489014	NaN	14.4147510528564	14.2575349807739	14.7060098648071	15.3060617446899	14.1959104537964	13.7468290328979	15.3455095291138	14.7606678009033	14.715747833252	14.8359518051147	14.7535305023193	15.0446071624756	15.1161813735962	15.1307315826416	15.3049926757813	15.4454355239868
B6ELZ8	B6ELZ8	Bifunctional glutamine synthetase adenylyltransferase/adenylyl-removing enzyme (ATP:glutamine synthetase adenylyltransferase) (ATase) [Includes: Glutamine synthetase adenylyl-L-tyrosine phosphorylase (EC 2.7.7.89) (Adenylyl removase) (AR) (AT-N); Glutamine synthetase adenylyl transferase (EC 2.7.7.42) (Adenylyl transferase) (AT) (AT-C)]	NaN	NaN	NaN	NaN	NaN	NaN	NaN	NaN	NaN	NaN	NaN	NaN	NaN	NaN	NaN	NaN	NaN	NaN	NaN	NaN	NaN	NaN	NaN	NaN
B6ELZ9	B6ELZ9	Methyl-accepting chemotaxis protein	13.620792388916	13.831109046936	13.687047958374	NaN	NaN	13.6574296951294	14.2859802246094	NaN	14.2047243118286	NaN	13.3912439346313	13.810772895813	13.641713142395	NaN	NaN	13.9960317611694	13.873251914978	13.8582725524902	12.2240619659424	14.1296052932739	13.7804374694824	13.9635286331177	14.154501914978	13.7627973556519
B6EM00	B6EM00	Putative ion transport protein	NaN	NaN	NaN	NaN	NaN	NaN	NaN	NaN	NaN	NaN	NaN	NaN	NaN	NaN	NaN	NaN	NaN	NaN	NaN	NaN	NaN	NaN	NaN	NaN
B6EM01	B6EM01	Uncharacterized protein	NaN	12.6891899108887	NaN	NaN	NaN	NaN	NaN	NaN	NaN	NaN	NaN	13.4347581863403	NaN	NaN	NaN	NaN	NaN	12.0326652526855	12.8249588012695	NaN	13.0766649246216	NaN	13.4360609054565	13.3952665328979
B6EM02	B6EM02	Uncharacterized protein	17.6035690307617	17.7189350128174	17.1472835540771	15.7285852432251	17.3156623840332	18.6072578430176	17.2782135009766	17.4467754364014	17.1563987731934	16.471118927002	17.4540252685547	18.003604888916	17.4931049346924	16.9146194458008	16.7222747802734	18.4602794647217	18.0841541290283	17.6642112731934	17.2682857513428	18.5711154937744	18.3516464233398	17.9934692382813	18.5680751800537	18.2486419677734
B6EM03	B6EM03	Phosphate transporter	NaN	NaN	NaN	NaN	NaN	NaN	NaN	NaN	NaN	NaN	NaN	NaN	NaN	NaN	NaN	NaN	NaN	NaN	NaN	NaN	NaN	NaN	NaN	NaN
B6EM04	B6EM04	Putative membrane protein	NaN	12.9632034301758	NaN	NaN	NaN	NaN	NaN	NaN	NaN	NaN	13.0336637496948	13.1915531158447	13.573055267334	13.9832611083984	NaN	12.4122257232666	12.9006404876709	13.0734052658081	13.3791074752808	14.3280439376831	12.1884346008301	13.1564311981201	13.0225238800049	13.691198348999
B6EM13	B6EM13	7,8-dihydroneopterin aldolase (EC 4.1.2.25)	18.2304611206055	17.1602458953857	17.2505397796631	18.1296863555908	17.2699298858643	17.4782485961914	19.5687618255615	16.8917827606201	16.7387256622314	18.1847114562988	17.0027275085449	16.3246555328369	16.8915462493896	17.2883434295654	17.719202041626	17.2675552368164	17.6783103942871	16.218204498291	16.9306449890137	17.5188369750977	16.968936920166	17.8100185394287	17.1234340667725	16.6992740631104
B6EM15	B6EM15	tRNA N6-adenosine threonylcarbamoyltransferase (EC 2.3.1.234) (N6-L-threonylcarbamoyladenine synthase) (t(6)A synthase) (t(6)A37 threonylcarbamoyladenosine biosynthesis protein TsaD) (tRNA threonylcarbamoyladenosine biosynthesis protein TsaD)	NaN	NaN	NaN	NaN	13.1337842941284	NaN	NaN	NaN	NaN	13.5658159255981	NaN	14.3400583267212	13.7629013061523	NaN	NaN	14.196141242981	13.6291284561157	13.9539232254028	14.1674966812134	14.30641746521	14.3965377807617	13.2372398376465	14.4356698989868	14.3142290115356
B6EM16	B6EM16	Uncharacterized protein	19.2707977294922	18.1196403503418	18.0508575439453	18.0207958221436	18.4056148529053	18.3489265441895	20.3708190917969	17.9664039611816	17.5792427062988	18.4211521148682	17.7526416778564	17.6640033721924	18.4675807952881	18.9600238800049	19.2263278961182	18.4583587646484	18.3790321350098	17.8958702087402	18.3838481903076	18.3284301757813	18.1992130279541	18.4880905151367	17.967924118042	17.9615516662598
B6EM18;B6EKL0	B6EM18	RNA polymerase sigma factor RpoD (Sigma-70)	15.1576232910156	16.7065773010254	16.412239074707	16.4923858642578	16.3697509765625	15.3741569519043	14.5017747879028	16.5179615020752	16.0592384338379	16.6295566558838	16.969612121582	17.1466884613037	16.446081161499	16.3947982788086	16.3581008911133	16.7581195831299	16.6175537109375	16.7670726776123	16.6860618591309	16.8840503692627	16.9459247589111	17.025074005127	17.4683380126953	17.0617084503174
B6EM22	B6EM22	Pyruvate kinase (EC 2.7.1.40)	18.6705875396729	20.0294494628906	20.0744400024414	18.8261890411377	19.9315547943115	19.4825077056885	18.2485485076904	18.0256156921387	20.1487998962402	18.7193355560303	19.8410873413086	19.6980361938477	20.1991634368896	18.7029972076416	19.1375370025635	19.8862571716309	18.8613586425781	19.761646270752	19.7731399536133	19.9487781524658	19.6879253387451	19.2626323699951	19.3824558258057	19.6990203857422
B6EM26	B6EM26	Acetolactate synthase (EC 2.2.1.6)	NaN	NaN	NaN	NaN	NaN	NaN	NaN	NaN	NaN	NaN	NaN	NaN	NaN	NaN	NaN	NaN	NaN	NaN	NaN	NaN	NaN	NaN	NaN	NaN
B6EM33	B6EM33	Dihydrolipoyl dehydrogenase (Dihydrolipoamide dehydrogenase) (EC 1.8.1.4)	18.2298049926758	18.0607070922852	18.5790576934814	18.1454944610596	18.4373779296875	18.3189754486084	15.9862642288208	18.0931072235107	18.2597160339355	17.1107482910156	17.9441509246826	17.466983795166	17.9621734619141	18.3962783813477	18.3772945404053	18.0343475341797	18.2017021179199	17.7881965637207	17.5922966003418	17.8579940795898	17.5769557952881	17.7427444458008	17.4564342498779	17.4188899993896
B6EM34	B6EM34	Hybrid peroxiredoxin (Thioredoxin reductase) (EC 1.11.1.15)	15.8506755828857	16.3048686981201	16.6316890716553	17.3850708007813	16.2103290557861	16.0562133789063	16.6743850708008	17.7605247497559	16.3848171234131	16.3334178924561	15.6694660186768	16.2368545532227	15.98415184021	16.825008392334	15.6787929534912	16.1577415466309	16.2246417999268	15.6271915435791	16.3128128051758	15.7787704467773	15.9035053253174	15.9538326263428	16.0921783447266	15.5906744003296
B6EM36	B6EM36	DD-transpeptidase (EC 2.4.1.129) (EC 3.4.16.4) (Penicillin-binding protein 1A) (Penicillin-insensitive transglycosylase) (Penicillin-sensitive transpeptidase) (Peptidoglycan TGase)	NaN	15.1419477462769	15.4121732711792	13.1318244934082	15.6633911132813	14.4882164001465	15.0729284286499	15.0215005874634	14.0082530975342	14.8998289108276	15.6469240188599	15.4969158172607	15.230583190918	15.0403327941895	14.9741907119751	16.0674133300781	15.5462617874146	16.0049438476563	15.1643180847168	16.139612197876	15.7548351287842	15.5146217346191	16.3205013275146	16.1418075561523
B6EM43	B6EM43	Shikimate kinase (SK) (EC 2.7.1.71)	18.8442649841309	18.9982433319092	19.0204696655273	18.0094127655029	18.9958438873291	18.4812088012695	18.3930130004883	18.7453060150146	18.6657390594482	18.7691402435303	18.6571445465088	19.0872917175293	18.8510837554932	18.6744194030762	18.751106262207	18.497127532959	18.4214000701904	18.864990234375	18.5303535461426	18.9324340820313	19.3131618499756	18.9240474700928	18.92795753479	18.6473045349121
B6EM44	B6EM44	3-dehydroquinate synthase (DHQS) (EC 4.2.3.4)	17.7080593109131	17.3773803710938	17.9276390075684	17.7226734161377	17.5734100341797	17.7989902496338	16.7291965484619	17.9612121582031	17.6259937286377	17.5238990783691	17.4225902557373	16.7686233520508	17.4531421661377	17.6653213500977	18.1631488800049	17.8780746459961	17.5279502868652	17.204475402832	17.2015113830566	17.7487163543701	17.6835289001465	17.6466007232666	17.2111473083496	17.342212677002
B6EM45	B6EM45	Putative cell division protein	NaN	NaN	NaN	NaN	NaN	NaN	NaN	NaN	NaN	NaN	NaN	NaN	NaN	NaN	NaN	NaN	NaN	13.1415958404541	NaN	NaN	NaN	NaN	NaN	13.6183853149414
B6EM46	B6EM46	Site-specific DNA-methyltransferase (adenine-specific) (EC 2.1.1.72)	13.7726240158081	14.1899013519287	NaN	NaN	14.3279733657837	13.6418256759644	NaN	NaN	NaN	14.5709819793701	14.3367156982422	14.4282293319702	13.9773693084717	13.5761299133301	NaN	13.7971544265747	13.7537393569946	14.2567987442017	14.0900297164917	14.2203779220581	14.5745935440063	14.1213712692261	14.5599746704102	14.0457592010498
B6EM47	B6EM47	Ribulose-phosphate 3-epimerase (EC 5.1.3.1)	19.0783023834229	17.6545238494873	18.915376663208	19.9407730102539	18.931510925293	19.5659942626953	20.2430725097656	19.7405223846436	19.8637199401855	19.3747081756592	18.5260028839111	18.0593338012695	18.3884372711182	17.9238147735596	19.1383113861084	18.6633434295654	18.3146018981934	17.6348819732666	17.5354881286621	18.2907295227051	18.3758106231689	18.852518081665	17.8548927307129	17.7006301879883
B6EM48	B6EM48	Phosphoglycolate phosphatase (PGP) (PGPase) (EC 3.1.3.18)	15.8697385787964	15.9479560852051	16.5426387786865	NaN	15.9514894485474	NaN	16.7586402893066	NaN	16.6456871032715	16.7745552062988	16.4277229309082	16.4064712524414	16.2216815948486	16.1826457977295	17.344295501709	16.0494022369385	16.1406898498535	15.9472484588623	16.2716274261475	15.91237449646	16.5280876159668	16.4139919281006	15.7312660217285	15.7584056854248
B6EM49	B6EM49	Tryptophan--tRNA ligase (EC 6.1.1.2) (Tryptophanyl-tRNA synthetase) (TrpRS)	15.4840049743652	14.7647161483765	15.3238639831543	NaN	15.4850120544434	15.4399280548096	13.9127025604248	NaN	13.4303216934204	15.5254287719727	14.9736080169678	15.2966299057007	14.7938575744629	13.9992074966431	15.5187454223633	15.6341304779053	14.9491882324219	15.226336479187	15.2079677581787	15.5091562271118	15.3389453887939	15.6688299179077	16.0328845977783	15.7424936294556
B6EM51	B6EM51	UvrABC system protein A (UvrA protein) (Excinuclease ABC subunit A)	NaN	15.0329065322876	13.4753532409668	NaN	15.3505249023438	NaN	13.2042350769043	15.5783138275146	15.651668548584	15.6353216171265	15.9337825775146	16.3060073852539	15.3387365341187	14.8023147583008	14.5179767608643	16.6232814788818	15.4616708755493	16.2930583953857	16.01247215271	16.278450012207	16.0263729095459	16.1925239562988	17.0087566375732	16.2646617889404
B6EM52	B6EM52	UTP--glucose-1-phosphate uridylyltransferase (EC 2.7.7.9) (UDP-glucose pyrophosphorylase)	NaN	16.0241432189941	16.4721832275391	16.1412086486816	14.3469295501709	17.5655479431152	17.9274082183838	18.0340251922607	17.6064624786377	17.0216083526611	16.6628913879395	17.4906787872314	16.2887573242188	16.1362895965576	16.9831485748291	15.7317962646484	16.2332630157471	16.4205532073975	16.980920791626	15.0679807662964	16.1869068145752	16.3956680297852	16.2993698120117	16.6811294555664
B6EM62	B6EM62	Polysaccharide biosynthesis/export protein	NaN	NaN	NaN	NaN	NaN	NaN	NaN	NaN	NaN	NaN	NaN	NaN	NaN	NaN	NaN	NaN	NaN	NaN	NaN	NaN	NaN	NaN	NaN	NaN
B6EM65	B6EM65	Single-stranded DNA-binding protein (SSB)	20.5542182922363	20.0373802185059	19.6759185791016	19.9754734039307	19.939338684082	19.6722278594971	20.8409194946289	20.3636722564697	19.936466217041	20.380786895752	19.7601356506348	19.2777137756348	20.3560600280762	21.0059375762939	20.8855419158936	19.9736518859863	20.0722160339355	20.1347064971924	20.6502704620361	19.5405864715576	19.3443393707275	20.3743267059326	19.2970371246338	19.8423633575439
B6EM69	B6EM69	Putative membrane associated signaling protein	NaN	NaN	NaN	NaN	NaN	NaN	NaN	NaN	NaN	NaN	NaN	NaN	NaN	NaN	NaN	15.6325693130493	16.9360618591309	NaN	NaN	NaN	NaN	NaN	NaN	NaN
B6EM70	B6EM70	Type IV pilus, mannose-sensitive hemagglutinin D (MSHI)	NaN	NaN	NaN	NaN	NaN	NaN	NaN	NaN	NaN	NaN	NaN	NaN	NaN	NaN	NaN	NaN	NaN	NaN	NaN	NaN	NaN	NaN	NaN	NaN
B6EM72	B6EM72	Type IV pilus, mannose-sensitive hemagglutinin D (MSHK)	15.1473636627197	NaN	NaN	NaN	14.8882675170898	NaN	17.4742126464844	NaN	15.0553245544434	15.575982093811	NaN	14.5682535171509	NaN	14.8786735534668	15.5923404693604	15.103123664856	NaN	12.9742889404297	NaN	15.4097557067871	14.9531049728394	14.9467239379883	NaN	14.5048189163208
B6EM73	B6EM73	Type IV pilus, mannose-sensitive hemagglutinin D (MSHD)	NaN	NaN	NaN	NaN	13.4015464782715	14.0395193099976	16.2150592803955	15.2336568832397	14.2654685974121	15.3752775192261	14.8857440948486	13.2917461395264	13.0458793640137	14.116587638855	16.3828258514404	15.0610332489014	13.1199951171875	13.3398504257202	13.9248123168945	14.5332689285278	14.0310115814209	14.3803253173828	14.5055637359619	13.4952306747437
B6EM74	B6EM74	Type IV pilus, mannose-sensitive hemagglutinin D (MSHM)	NaN	NaN	NaN	NaN	NaN	NaN	NaN	NaN	NaN	NaN	NaN	NaN	NaN	NaN	NaN	NaN	NaN	NaN	NaN	NaN	NaN	NaN	NaN	NaN
B6EM75	B6EM75	Type IV pilus, mannose-sensitive hemagglutinin D (MSHN)	NaN	NaN	NaN	NaN	NaN	NaN	NaN	NaN	NaN	NaN	NaN	12.7769060134888	NaN	NaN	NaN	NaN	NaN	NaN	NaN	NaN	12.6746997833252	13.6072149276733	NaN	12.9671363830566
B6EM79	B6EM79	Type IV pilus, prepilin-like protein (MSHB)	NaN	NaN	NaN	NaN	NaN	NaN	NaN	NaN	NaN	NaN	NaN	NaN	NaN	NaN	NaN	NaN	NaN	NaN	NaN	NaN	NaN	NaN	NaN	NaN
B6EM80	B6EM80	Type IV pilus, mannose-sensitive hemagglutinin A	NaN	14.8660717010498	14.6393976211548	14.8802051544189	13.8644762039185	16.6731433868408	16.2809886932373	14.745306968689	14.9211435317993	15.7572860717773	14.5223979949951	14.5163774490356	15.324743270874	15.2159118652344	13.3757181167603	14.6398496627808	14.8813047409058	14.8176336288452	14.4930419921875	14.0768995285034	13.8368396759033	13.7768440246582	14.4908504486084	14.7509164810181
B6EM81	B6EM81	Type IV pilus, mannose-sensitive hemagglutinin A	15.7103490829468	15.9630537033081	NaN	NaN	15.5320510864258	NaN	NaN	NaN	NaN	14.4156093597412	15.2633790969849	15.1594772338867	15.9370059967041	16.264461517334	14.5995063781738	15.8036012649536	15.9897270202637	16.0351219177246	16.4275913238525	15.4617671966553	15.0685682296753	15.6229953765869	15.3357391357422	16.3010501861572
B6EM87	B6EM87	Cell shape-determining protein MreB	15.5934200286865	16.4721984863281	15.6349248886108	14.6787099838257	15.7516489028931	15.4382724761963	16.3120670318604	15.7840213775635	16.189245223999	15.8221969604492	16.4619903564453	16.7220077514648	16.280481338501	16.4378337860107	16.3854751586914	16.3213291168213	16.2355842590332	16.2949256896973	16.7488479614258	16.3126888275146	16.659688949585	16.1950263977051	16.6423053741455	16.6759014129639
B6EM88	B6EM88	Cell shape-determining protein MreC (Cell shape protein MreC)	NaN	NaN	NaN	NaN	NaN	NaN	NaN	NaN	NaN	NaN	NaN	13.9933805465698	NaN	NaN	NaN	NaN	14.0253992080688	13.3900346755981	12.7953500747681	NaN	14.0722999572754	14.354455947876	14.5273551940918	NaN
B6EM90	B6EM90	dTTP/UTP pyrophosphatase (dTTPase/UTPase) (EC 3.6.1.9) (Nucleoside triphosphate pyrophosphatase) (Nucleotide pyrophosphatase) (Nucleotide PPase)	NaN	NaN	NaN	NaN	NaN	NaN	NaN	NaN	NaN	NaN	NaN	NaN	NaN	NaN	NaN	NaN	NaN	NaN	NaN	NaN	NaN	NaN	NaN	NaN
B6EM91	B6EM91	Ribonuclease G (EC 3.1.4.-)	15.5611391067505	17.3360366821289	18.0966129302979	16.4735145568848	17.6617088317871	17.3526821136475	15.5885391235352	16.4757328033447	17.4256248474121	16.1107883453369	17.6702404022217	17.2746696472168	17.2720279693604	15.3638610839844	16.3630046844482	17.0296115875244	16.3783798217773	17.6714172363281	16.6942481994629	17.6859951019287	17.5565204620361	16.5972957611084	17.6532649993896	17.2186393737793
B6EM92	B6EM92	Putative exported protein	NaN	NaN	NaN	NaN	NaN	NaN	NaN	NaN	18.426362991333	19.7724304199219	19.8445243835449	17.322193145752	NaN	NaN	NaN	NaN	NaN	18.0889225006104	NaN	18.5608558654785	NaN	NaN	17.0711688995361	17.36110496521
B6EM94	B6EM94	Protein TldD	18.0282077789307	16.8387355804443	17.7006301879883	17.879451751709	17.3699035644531	17.600378036499	19.0484390258789	18.8178768157959	18.1913299560547	17.6737651824951	16.9864864349365	16.7972812652588	16.6977825164795	17.114616394043	17.9824810028076	17.1981563568115	17.2927532196045	16.6913890838623	16.4689102172852	17.0830631256104	17.0019588470459	16.699951171875	16.6995449066162	16.6247100830078
B6EM95	B6EM95	UPF0307 protein VSAL_I0491	18.0605487823486	17.7847499847412	18.3380393981934	17.8578720092773	18.2548809051514	17.8900032043457	18.9105262756348	19.5070743560791	17.9716892242432	18.0185699462891	17.8128414154053	17.8193435668945	17.7530345916748	17.6081256866455	17.6907081604004	17.7630558013916	17.6618480682373	17.9134502410889	17.3775501251221	17.6101455688477	17.8992977142334	17.9567966461182	17.7858352661133	17.3599891662598
B6EM96	B6EM96	Protein PmbA (Protein TldE)	17.3948135375977	17.2493362426758	17.2236442565918	17.0386409759521	16.3249893188477	17.5833625793457	18.0294494628906	19.3754940032959	17.5330562591553	17.0610752105713	16.7922058105469	16.0405464172363	17.3435153961182	18.1686916351318	17.4464530944824	16.1854953765869	16.7112903594971	16.8197803497314	16.9177684783936	16.4268703460693	16.7492408752441	16.3807487487793	15.8905258178711	17.0794219970703
B6EM99	B6EM99	Nucleotide-binding protein VSAL_I0495	NaN	NaN	NaN	NaN	NaN	NaN	NaN	NaN	NaN	NaN	NaN	12.6059656143188	NaN	NaN	NaN	NaN	NaN	NaN	12.1981687545776	NaN	NaN	12.2060985565186	12.3252487182617	12.6996593475342
B6EMA0	B6EMA0	Nitrogen regulatory IIA protein, PTS system (EC 2.7.1.-)	15.7314777374268	14.8561334609985	16.0118598937988	15.4491806030273	15.2005157470703	16.0348854064941	16.112154006958	18.4551105499268	16.1585502624512	14.964747428894	14.644757270813	14.810019493103	14.5116910934448	15.0719232559204	14.495792388916	15.72815990448	15.6477956771851	14.8847427368164	14.7495031356812	15.19140625	15.2085390090942	15.4369068145752	15.4158411026001	14.9279632568359
B6EMA1	B6EMA1	Sigma-54 modulation protein	16.9844856262207	16.0008354187012	NaN	NaN	16.3736629486084	17.2388343811035	19.897497177124	16.5231475830078	17.5137577056885	16.8904781341553	16.6463890075684	17.0197639465332	17.2753067016602	17.8056812286377	17.8796310424805	16.8660469055176	16.0201110839844	16.8801097869873	17.4683380126953	16.3419189453125	15.8321485519409	16.9139175415039	16.1122150421143	16.6804428100586
B6EMA2	B6EMA2	RNA polymerase sigma-54 factor	NaN	14.4420366287231	NaN	NaN	NaN	NaN	NaN	NaN	NaN	NaN	14.3353900909424	15.1203594207764	13.8485250473022	14.1246061325073	NaN	14.2223424911499	14.0013198852539	14.5866641998291	14.5087232589722	14.0121879577637	14.4602642059326	14.6983795166016	14.6340732574463	14.8028192520142
B6EMA3	B6EMA3	Lipopolysaccharide export system ATP-binding protein LptB	15.1089324951172	15.6055955886841	15.8729152679443	NaN	15.7600965499878	16.8802299499512	16.6417407989502	16.017068862915	15.8028945922852	15.8958358764648	15.4620227813721	16.3082504272461	15.1656923294067	15.1618013381958	15.6632518768311	16.5116291046143	15.7756099700928	15.510856628418	15.6182422637939	15.9757804870605	16.3629531860352	16.0188961029053	16.9633026123047	16.1066455841064
B6EMA4	B6EMA4	Lipopolysaccharide export system protein LptA	18.590030670166	17.8160953521729	17.7094078063965	16.9112281799316	17.9880962371826	17.527416229248	19.6914577484131	14.7921295166016	17.2689266204834	17.9623432159424	18.008264541626	17.6763153076172	18.6646270751953	19.3761940002441	18.728364944458	17.8694858551025	18.1320476531982	18.0542011260986	18.5057964324951	17.8901214599609	17.6652526855469	18.3042984008789	17.4223442077637	17.968599319458
B6EMA5	B6EMA5	Lipopolysaccharide export system protein LptC	NaN	NaN	NaN	NaN	NaN	14.0802345275879	14.8424978256226	NaN	NaN	NaN	13.910361289978	13.9532871246338	NaN	NaN	13.7924852371216	NaN	13.2826538085938	NaN	13.4044761657715	12.9336719512939	13.6082544326782	14.1267852783203	13.7100534439087	13.7688045501709
B6EMA6	B6EMA6	3-deoxy-D-manno-octulosonate 8-phosphate phosphatase KdsC (EC 3.1.3.45) (KDO 8-P phosphatase)	15.348970413208	15.594033241272	16.2860889434814	15.3927869796753	16.0782127380371	17.0016288757324	15.3854913711548	15.9475908279419	16.8690643310547	16.6179847717285	15.8027687072754	16.9842624664307	15.5623321533203	14.0713787078857	14.4793386459351	15.8184823989868	15.3293056488037	15.7594718933105	15.8477668762207	15.4655981063843	16.0542430877686	16.5951995849609	16.8028450012207	16.2581062316895
B6EMA7	B6EMA7	Arabinose 5-phosphate isomerase (API) (EC 5.3.1.13)	12.1039438247681	NaN	NaN	NaN	13.2891540527344	NaN	NaN	NaN	NaN	NaN	NaN	13.6996812820435	NaN	NaN	NaN	12.7059135437012	NaN	12.7539901733398	12.3192491531372	12.8681087493896	13.4407396316528	12.8135805130005	13.7185325622559	13.4441089630127
B6EMA8	B6EMA8	Sodium/calcium exchanger protein	NaN	NaN	NaN	NaN	NaN	NaN	NaN	NaN	NaN	NaN	13.1472845077515	12.5050668716431	NaN	NaN	NaN	NaN	NaN	NaN	NaN	NaN	NaN	NaN	NaN	13.909236907959
B6EMA9	B6EMA9	Toluene tolerance protein Ttg2A	NaN	NaN	NaN	NaN	NaN	NaN	12.9192361831665	NaN	NaN	NaN	12.910605430603	13.1478252410889	NaN	NaN	NaN	12.3670320510864	NaN	NaN	NaN	12.7962427139282	12.6997022628784	NaN	12.521674156189	14.1892070770264
B6EMB1	B6EMB1	Toluene tolerance protein Ttg2C	NaN	NaN	NaN	NaN	NaN	NaN	15.9210510253906	NaN	NaN	NaN	NaN	13.8177833557129	NaN	NaN	NaN	NaN	12.6641807556152	NaN	NaN	NaN	NaN	NaN	NaN	13.6277618408203
B6EMB2	B6EMB2	Toluene tolerance protein Ttg2	18.6839752197266	17.6294136047363	17.6562023162842	17.8442649841309	17.7484550476074	17.1946029663086	17.2760334014893	16.9086513519287	16.6707954406738	17.8494663238525	17.7614345550537	16.553674697876	17.6617088317871	18.3414325714111	18.2182598114014	17.9325485229492	18.1947479248047	17.5025367736816	17.8147830963135	17.8611469268799	17.5000476837158	18.1591129302979	17.4889545440674	17.5245876312256
B6EMB4	B6EMB4	Uncharacterized protein	17.4945125579834	16.0762939453125	15.7104568481445	16.7220077514648	16.5074844360352	17.1073799133301	18.9743537902832	16.9865970611572	17.7943019866943	17.4837684631348	16.9403133392334	16.6424465179443	16.5284080505371	16.9748859405518	17.0778579711914	16.8300933837891	16.5132503509521	16.1367511749268	16.6692733764648	16.9751091003418	16.7134399414063	17.1130905151367	16.1056423187256	16.608154296875
B6EMB5	B6EMB5	UDP-N-acetylglucosamine 1-carboxyvinyltransferase (EC 2.5.1.7) (Enoylpyruvate transferase) (UDP-N-acetylglucosamine enolpyruvyl transferase) (EPT)	16.0070056915283	16.4684009552002	17.42799949646	17.4977111816406	16.3919982910156	18.580530166626	17.460599899292	18.6354484558105	17.1284770965576	16.7905521392822	16.8241386413574	17.1543235778809	16.0148048400879	16.1199340820313	17.0929012298584	16.7827682495117	16.6781044006348	16.3719635009766	16.4364681243896	16.6392002105713	16.7878761291504	16.6539649963379	17.21266746521	16.9550361633301
B6EMB6	B6EMB6	1-acyl-sn-glycerol-3-phosphate acyltransferase (EC 2.3.1.51)	NaN	14.3996114730835	NaN	NaN	13.1996879577637	NaN	NaN	NaN	NaN	14.512864112854	14.3528709411621	14.3830289840698	13.9232349395752	13.4011459350586	NaN	14.5574636459351	14.0378046035767	14.3961362838745	14.1668691635132	13.8884582519531	13.9533777236938	14.0968799591064	14.4465665817261	14.319390296936
B6EMC1	B6EMC1	Endoribonuclease L-PSP	20.3037414550781	18.9093837738037	19.4880523681641	20.3883743286133	19.5193748474121	20.3504600524902	22.2330093383789	20.1831359863281	20.1388359069824	20.4793148040771	19.5386161804199	19.5271492004395	19.7239570617676	20.1626319885254	20.7685432434082	19.9726715087891	20.0225582122803	18.8285140991211	19.5961055755615	19.7885627746582	19.5821304321289	19.9440650939941	18.9616641998291	19.1755790710449
B6EMC2	B6EMC2	Aspartate carbamoyltransferase regulatory chain	16.7781543731689	16.0111827850342	15.5110111236572	NaN	16.2479648590088	15.7831001281738	15.49560546875	16.2066516876221	16.3467559814453	16.367073059082	16.2745246887207	15.7159080505371	16.0299987792969	17.0310115814209	16.0376968383789	15.9470663070679	16.573543548584	15.9177217483521	16.2501316070557	15.8442888259888	16.1735591888428	16.3799533843994	15.6979990005493	16.1232929229736
B6EMC4	B6EMC4	Putative cell wall lytic enzyme	19.0838680267334	18.4620380401611	18.5330562591553	18.6142864227295	18.5954685211182	18.8421783447266	19.8847370147705	18.6388454437256	18.7954120635986	18.9694995880127	18.656759262085	18.3768291473389	18.3576717376709	18.485538482666	19.1295604705811	18.7837905883789	18.4762706756592	18.408935546875	18.6342086791992	18.3761081695557	18.3009071350098	19.1272430419922	18.4561939239502	18.4404640197754
B6EMD7;B6ES26;B6EHI4;B6EI94;B6EK29;B6EIK8;B6EH54	B6EMD7	Methyl-accepting chemotaxis protein	16.7059020996094	16.699951171875	17.2140922546387	14.8226699829102	16.867374420166	17.0604419708252	17.774169921875	16.9079475402832	16.8736362457275	17.1703548431396	17.3152198791504	17.4795913696289	17.0212841033936	17.1078910827637	16.921724319458	17.5089702606201	16.7969017028809	16.9541282653809	17.3561248779297	17.3245677947998	17.2923927307129	17.0451622009277	17.231164932251	17.2486877441406
B6EMD9	B6EMD9	Uncharacterized protein	NaN	NaN	NaN	NaN	NaN	NaN	NaN	NaN	NaN	NaN	NaN	NaN	NaN	NaN	NaN	NaN	NaN	NaN	NaN	NaN	NaN	NaN	NaN	NaN
B6EME6	B6EME6	Putative DNA-binding protein, putative phage protein	15.0800266265869	14.4846343994141	NaN	15.141827583313	14.4228534698486	14.2552499771118	17.3427352905273	NaN	15.0052299499512	14.9851303100586	14.7530603408813	14.8122272491455	14.8830251693726	15.1246461868286	15.5202808380127	15.3425960540771	15.0029029846191	14.5450248718262	15.1040658950806	15.1785869598389	14.7136011123657	14.7820253372192	14.3470678329468	14.550386428833
B6EME7	B6EME7	Uncharacterized protein	NaN	13.6554193496704	NaN	NaN	NaN	NaN	15.6456022262573	NaN	NaN	NaN	NaN	13.7168197631836	14.7306289672852	14.0698690414429	NaN	NaN	NaN	13.8410730361938	14.6330518722534	NaN	NaN	NaN	NaN	13.695011138916
B6EMG0	B6EMG0	PTS system, Lactose/Cellobiose specific IIB subunit	17.4086456298828	16.6543846130371	16.4146366119385	16.0445652008057	16.4738330841064	15.6477394104004	18.2213325500488	15.159083366394	16.6831874847412	17.1835975646973	17.0640277862549	16.744649887085	17.0555782318115	17.4827442169189	17.817533493042	16.5297508239746	17.0305805206299	16.5488815307617	17.2270336151123	16.833927154541	17.0175914764404	17.3223686218262	16.4306812286377	17.1595554351807
B6EMG1	B6EMG1	PTS system, lactose/cellobiose specific IIA subunit (EC 2.7.1.69)	14.3792428970337	13.3570022583008	NaN	NaN	13.2796545028687	NaN	NaN	NaN	NaN	NaN	13.907735824585	NaN	NaN	14.5109491348267	13.3118906021118	12.0477714538574	NaN	12.7077045440674	14.298921585083	12.8379821777344	13.041522026062	12.9884357452393	13.037220954895	13.776535987854
B6EMI0	B6EMI0	Exodeoxyribonuclease I (EC 3.1.11.1)	NaN	14.0529928207397	NaN	NaN	14.6915254592896	NaN	14.0935001373291	NaN	NaN	NaN	15.1308517456055	14.9466781616211	14.5590181350708	NaN	NaN	14.0123624801636	13.485577583313	14.5708637237549	14.2372846603394	14.6261653900146	15.1045579910278	NaN	13.907829284668	14.8183822631836
B6EMI3	B6EMI3	Cytidine deaminase (EC 3.5.4.5) (Cytidine aminohydrolase) (CDA)	17.41526222229	15.7603559494019	16.226921081543	16.7238750457764	16.6609420776367	17.1639842987061	18.4553508758545	18.4140663146973	17.2562637329102	17.086799621582	16.6609420776367	16.6089191436768	16.8718338012695	17.7250728607178	17.5822601318359	15.8805637359619	16.3642711639404	16.1884536743164	16.6830501556396	15.499098777771	15.8783626556396	16.4271984100342	15.1390714645386	15.8255300521851
B6EMI4	B6EMI4	Putative amidase	NaN	NaN	NaN	NaN	NaN	NaN	NaN	NaN	NaN	NaN	NaN	13.6344709396362	NaN	NaN	NaN	NaN	NaN	NaN	NaN	NaN	11.9116916656494	NaN	NaN	NaN
B6EMI5	B6EMI5	Formate-dependent phosphoribosylglycinamide formyltransferase (5'-phosphoribosylglycinamide transformylase 2) (Formate-dependent GAR transformylase) (EC 2.1.2.-) (GAR transformylase 2) (GART 2) (Non-folate glycinamide ribonucleotide transformylase) (Phosphoribosylglycinamide formyltransferase 2)	NaN	NaN	NaN	NaN	NaN	NaN	NaN	NaN	NaN	NaN	NaN	NaN	NaN	NaN	NaN	NaN	NaN	NaN	NaN	NaN	NaN	NaN	NaN	NaN
B6EMI6	B6EMI6	Aminotransferase (EC 2.6.1.-)	20.3692226409912	20.549430847168	20.0005836486816	19.1861877441406	19.5210056304932	20.0168571472168	19.1010322570801	20.2006015777588	20.4117298126221	19.5453834533691	20.3683700561523	20.0693340301514	21.0752239227295	20.9225959777832	20.7096080780029	19.7015438079834	19.717077255249	20.4361381530762	20.8147983551025	20.7284145355225	20.5690402984619	20.4471797943115	20.064868927002	20.4718933105469
B6EMI8	B6EMI8	HTH-type transcriptional regulator CysB	17.071798324585	15.9891061782837	16.8253803253174	16.7980422973633	16.3775329589844	17.8576889038086	17.6655311584473	17.2474822998047	17.0703315734863	17.0108337402344	15.8880777359009	15.8108224868774	16.4388408660889	17.0645542144775	17.16575050354	16.2921409606934	16.5265293121338	15.9108533859253	16.437183380127	16.0561714172363	15.8994512557983	16.2728672027588	15.9344968795776	16.050422668457
B6EMI9	B6EMI9	Putative membrane protein	NaN	NaN	NaN	NaN	NaN	NaN	NaN	NaN	NaN	NaN	NaN	13.073221206665	NaN	NaN	NaN	NaN	NaN	13.1013851165771	13.3290958404541	NaN	NaN	NaN	NaN	13.5737657546997
B6EMJ5	B6EMJ5	Glutaredoxin-3 (Grx3)	16.3839569091797	16.0518894195557	13.1239109039307	14.5784902572632	15.3853569030762	14.5351533889771	17.7241401672363	15.7509689331055	16.0767955780029	15.2670431137085	15.7304964065552	15.9410705566406	16.125373840332	16.4000625610352	15.3019609451294	15.6666126251221	15.9547185897827	15.8750057220459	16.1356887817383	15.2018175125122	15.5110111236572	15.6458549499512	14.7048225402832	15.749608039856
B6EMJ6	B6EMJ6	Putative exported protein	18.4089756011963	17.4754009246826	18.3435592651367	17.0866966247559	18.3221473693848	17.5922966003418	20.7978839874268	17.8295364379883	18.2907752990723	18.877326965332	17.9993171691895	17.9378452301025	18.2016067504883	18.3385181427002	19.3576946258545	17.4615592956543	17.3057231903076	17.3774642944336	18.1073303222656	17.5048656463623	17.5756282806396	18.3396072387695	17.1291828155518	17.6724529266357
B6EMJ7	B6EMJ7	Phosphoribosylaminoimidazole-succinocarboxamide synthase (EC 6.3.2.6) (SAICAR synthetase)	NaN	12.7358102798462	NaN	NaN	NaN	NaN	NaN	NaN	NaN	NaN	12.6284685134888	12.271463394165	12.8824138641357	NaN	NaN	12.4649028778076	NaN	12.7887182235718	12.6374177932739	NaN	NaN	NaN	12.4023189544678	12.8435478210449
B6EMJ8	B6EMJ8	Outer membrane protein, OmpA-like	NaN	NaN	NaN	NaN	NaN	NaN	NaN	NaN	NaN	NaN	NaN	NaN	NaN	NaN	NaN	NaN	NaN	NaN	NaN	NaN	NaN	NaN	NaN	NaN
B6EMJ9	B6EMJ9	ATP-dependent helicase HrpA (EC 3.6.1.-)	NaN	NaN	NaN	NaN	NaN	NaN	NaN	NaN	NaN	NaN	14.785758972168	NaN	NaN	NaN	NaN	NaN	NaN	NaN	NaN	NaN	14.981879234314	NaN	NaN	13.4819259643555
B6EMK4	B6EMK4	Sulfurtransferase (EC 2.8.1.-)	16.8009510040283	15.8857679367065	15.5439987182617	16.3492298126221	16.1971206665039	15.9609746932983	16.0509548187256	16.5476322174072	NaN	15.6879768371582	15.5492734909058	15.3055629730225	15.5993900299072	16.0750827789307	16.076732635498	16.8451232910156	16.8551368713379	16.0107250213623	15.7240076065063	16.8072547912598	16.4403018951416	16.4227390289307	16.8911895751953	15.9644985198975
B6EMK8	B6EMK8	Ribosomal RNA large subunit methyltransferase I (EC 2.1.1.191) (23S rRNA m5C1962 methyltransferase) (rRNA (cytosine-C(5)-)-methyltransferase RlmI)	18.6897869110107	17.9947948455811	17.8854827880859	18.1336040496826	18.1660938262939	17.9877090454102	16.7906799316406	18.8681888580322	17.4726276397705	18.142406463623	17.7895336151123	17.3989944458008	18.4303703308105	18.7079925537109	18.4091014862061	17.7020511627197	17.8859577178955	17.7998123168945	18.1115627288818	17.8272438049316	17.8071918487549	18.0337028503418	17.4466953277588	17.7401752471924
B6EML3	B6EML3	Acetylornithine aminotransferase (ACOAT) (EC 2.6.1.11)	18.5706348419189	18.9805297851563	19.69504737854	18.9389934539795	19.1950359344482	19.1116409301758	17.270112991333	18.6523189544678	19.8078517913818	18.3038520812988	19.1328506469727	18.7410984039307	18.8696060180664	18.39133644104	18.1526412963867	18.4938468933105	18.3899078369141	18.5882396697998	18.4917755126953	19.1443996429443	18.9741840362549	18.4268951416016	18.7174949645996	18.6132068634033
B6EML4	B6EML4	Arginine N-succinyltransferase (EC 2.3.1.109)	18.3868389129639	17.4916973114014	17.62841796875	17.2859973907471	17.7748126983643	17.4808540344238	19.8024024963379	17.6864738464355	17.9077701568604	17.6151847839355	17.2654495239258	16.814281463623	17.5727443695068	18.5836925506592	17.7008323669434	17.6905708312988	18.0252914428711	17.2389278411865	17.3389110565186	17.5147609710693	17.1354084014893	17.9053039550781	16.9483222961426	17.1705513000488
B6EML5	B6EML5	N-succinylglutamate 5-semialdehyde dehydrogenase (EC 1.2.1.71) (Succinylglutamic semialdehyde dehydrogenase) (SGSD)	12.6326541900635	14.4924793243408	14.4658851623535	15.3099737167358	14.5158233642578	14.9801397323608	14.3778886795044	14.1572675704956	14.6942491531372	14.226788520813	14.5748300552368	14.9108304977417	13.7088680267334	13.5513477325439	13.9804964065552	14.6003770828247	14.8037271499634	14.0397758483887	14.3774814605713	14.514591217041	14.7018480300903	14.485577583313	15.5599145889282	14.9832162857056
B6EML6	B6EML6	DUF1338 domain-containing protein	13.7127418518066	15.0807342529297	15.3236885070801	15.5894460678101	14.8311586380005	15.9414377212524	15.5003128051758	16.5939445495605	15.2890100479126	15.3741903305054	14.7148361206055	15.553599357605	14.6523408889771	14.1586093902588	14.90416431427	15.3124580383301	14.9372358322144	14.616548538208	14.6916341781616	15.0679388046265	15.2366123199463	15.2405681610107	15.4660444259644	14.7440977096558
B6EML7	B6EML7	Cyclic AMP receptor protein	16.7424144744873	17.826623916626	16.5642833709717	16.7298603057861	17.0619201660156	16.2894973754883	13.0677537918091	15.616979598999	15.3722867965698	16.4792442321777	17.323335647583	17.7397155761719	17.4924793243408	17.4358329772949	16.1820259094238	17.3158397674561	17.4122066497803	17.381103515625	17.7818717956543	17.0857620239258	17.0504856109619	17.1050281524658	17.5234394073486	17.5775470733643
B6EML8	B6EML8	OsmC-like protein	14.3793106079102	14.8938703536987	NaN	NaN	14.1329011917114	NaN	17.7991809844971	NaN	15.2438058853149	NaN	NaN	14.3820161819458	15.0541801452637	15.9055280685425	NaN	14.4609041213989	NaN	NaN	14.9881076812744	14.098690032959	12.9158048629761	NaN	NaN	14.5990991592407
B6EML9	B6EML9	ATP-dependent protease ATPase subunit HslU (Unfoldase HslU)	15.9392118453979	16.413049697876	15.8528709411621	15.8180074691772	16.0630149841309	15.375955581665	14.8782424926758	15.5192680358887	14.6345272064209	15.4586629867554	16.1807632446289	16.9970035552979	16.4408531188965	16.2205295562744	15.6534328460693	16.0216083526611	16.0494022369385	16.8662891387939	16.9133338928223	16.2272777557373	16.4873847961426	15.9837732315063	16.9228858947754	16.8534317016602
B6EMM0	B6EMM0	ATP-dependent protease HslV (Heat shock protein HslV) (EC 3.4.25.-)	20.4665260314941	19.7047386169434	19.8415794372559	20.5033912658691	20.0476665496826	19.6178760528564	21.3661308288574	20.0703830718994	19.8940353393555	20.0899047851563	19.4469375610352	18.764612197876	19.4054489135742	20.1648426055908	20.1441993713379	20.3198127746582	20.5851783752441	19.3894882202148	19.412784576416	20.2178592681885	19.6507606506348	19.950345993042	19.3728828430176	19.4189720153809
B6EMM1	B6EMM1	Putative cell division protein FtsN	13.2032098770142	13.5230722427368	NaN	NaN	13.9358100891113	NaN	NaN	NaN	NaN	NaN	13.7205648422241	13.1047458648682	14.1346673965454	14.3316869735718	NaN	14.3553514480591	14.8784341812134	14.3399887084961	13.5750665664673	12.8452939987183	12.8367404937744	13.4242973327637	13.6247959136963	14.2408657073975
B6EMM2	B6EMM2	HTH-type transcriptional repressor CytR	16.7536869049072	18.936637878418	19.8290576934814	18.8983821868896	19.0139446258545	19.5203914642334	19.4675426483154	19.2847328186035	20.3896350860596	18.7093391418457	19.5819664001465	19.3182697296143	18.1372108459473	17.3794975280762	18.8590545654297	18.9713249206543	18.7879409790039	18.7217407226563	19.0913009643555	19.3722877502441	19.2583122253418	18.6468467712402	19.1970539093018	18.8256607055664
B6EMM4	B6EMM4	50S ribosomal protein L31	21.1288051605225	20.6185398101807	19.2087917327881	20.1311931610107	20.4730834960938	19.8382892608643	21.535924911499	19.3449249267578	19.5890064239502	20.1811962127686	20.150411605835	20.4167900085449	20.9938278198242	21.3605690002441	20.5267848968506	20.3384323120117	20.5828838348389	20.7966156005859	21.3603534698486	20.5090103149414	20.2771911621094	20.5318374633789	19.870735168457	20.8166751861572
B6EMM5	B6EMM5	NADP-dependent malic enzyme (EC 1.1.1.40)	19.4576168060303	18.2686061859131	19.2809562683105	19.2061233520508	18.8647785186768	19.7030982971191	21.4914035797119	19.8222408294678	20.0407276153564	19.7368774414063	18.7652606964111	18.6659126281738	18.8382129669189	19.2534732818604	19.6797199249268	18.9786319732666	19.2210483551025	18.4389629364014	18.7101135253906	18.7266368865967	18.5546855926514	19.1777210235596	18.1874675750732	18.4481086730957
B6EMM6	B6EMM6	Met regulon regulatory protein MetJ (Met repressor)	16.3716239929199	14.9044466018677	15.3417615890503	15.0375900268555	15.5554275512695	15.2931480407715	17.3216648101807	16.9520816802979	15.2410144805908	15.7060375213623	14.819580078125	14.5896511077881	14.8265981674194	15.621021270752	15.4242973327637	16.1793460845947	15.7147283554077	15.1416282653809	15.2136354446411	16.1110343933105	15.7436513900757	15.9348888397217	15.283088684082	15.4625663757324
B6EMM7	B6EMM7	Cystathionine gamma-synthase (O-succinylhomoserin (Thiol)-lyase) (EC 2.5.1.48)	18.3865451812744	17.471118927002	18.3992443084717	18.3581008911133	17.8986492156982	18.3174743652344	19.316722869873	18.4814052581787	18.6079807281494	18.4008712768555	17.7797584533691	16.730920791626	17.463716506958	18.3074588775635	18.4481887817383	17.8476333618164	18.2099094390869	17.4169960021973	17.6299819946289	17.7787322998047	17.3144245147705	17.9079475402832	17.3012638092041	17.2986717224121
B6EMM9	B6EMM9	Probable HTH-type transcriptional regulator LeuO	17.3353385925293	16.4688148498535	16.8313312530518	17.474609375	16.06520652771	17.7144470214844	15.1488733291626	16.4678115844727	17.0965099334717	14.7949237823486	17.6343154907227	16.4715480804443	16.2413864135742	18.3933906555176	17.8564128875732	14.4907255172729	17.7439270019531	16.8975849151611	16.3183479309082	15.4890956878662	16.1059093475342	12.6636915206909	15.2566137313843	15.9904804229736
B6EMN0	B6EMN0	Putative AMP-binding enzyme	NaN	13.5192680358887	13.8416624069214	NaN	14.6878681182861	NaN	NaN	NaN	NaN	NaN	14.4186429977417	14.6190166473389	13.6110248565674	13.8158836364746	NaN	15.1011962890625	14.5600337982178	14.690052986145	13.9333219528198	14.8256540298462	14.5090942382813	14.3835697174072	15.578667640686	15.29541015625
B6EMN4	B6EMN4	Phosphoenolpyruvate carboxylase (PEPC) (PEPCase) (EC 4.1.1.31)	NaN	13.6769485473633	14.1256551742554	NaN	12.9941234588623	13.387882232666	13.4797801971436	13.9280557632446	13.3328762054443	14.026782989502	13.7715930938721	14.7608242034912	13.2266530990601	13.4031448364258	13.4874629974365	14.1224231719971	14.3063468933105	14.2388525009155	14.4335851669312	14.9162063598633	15.1495485305786	13.2032260894775	15.0495080947876	14.8313074111938
B6EMN5	B6EMN5	Acetylornithine deacetylase (AO) (Acetylornithinase) (EC 3.5.1.16) (N-acetylornithinase) (NAO)	NaN	NaN	NaN	NaN	NaN	NaN	NaN	NaN	NaN	NaN	NaN	NaN	13.9769220352173	NaN	NaN	11.4662294387817	NaN	13.2684688568115	NaN	NaN	NaN	NaN	NaN	13.0022344589233
B6EMN6	B6EMN6	N-acetyl-gamma-glutamyl-phosphate reductase (AGPR) (EC 1.2.1.38) (N-acetyl-glutamate semialdehyde dehydrogenase) (NAGSA dehydrogenase)	14.8873157501221	13.9128894805908	15.0620460510254	NaN	14.8071537017822	14.5896511077881	17.3118553161621	NaN	14.3279037475586	15.3845138549805	14.0298051834106	14.2678842544556	14.5767793655396	15.3913106918335	14.4019460678101	14.4466953277588	14.2949800491333	13.9007720947266	14.0018482208252	13.8611841201782	14.3433246612549	14.9398546218872	14.2080059051514	14.1265430450439
B6EMN8	B6EMN8	Argininosuccinate synthase (EC 6.3.4.5) (Citrulline--aspartate ligase)	12.4551992416382	16.1680068969727	16.1268253326416	14.4875888824463	15.6594944000244	15.8509683609009	NaN	NaN	16.9543552398682	13.6223955154419	15.785120010376	16.6281318664551	16.3403186798096	14.6780500411987	NaN	16.779821395874	14.5891246795654	16.3347625732422	16.659688949585	16.008472442627	16.1690444946289	15.27942943573	16.7876224517822	16.550386428833
B6EMP2	B6EMP2	Methylenetetrahydrofolate reductase (EC 1.5.1.20)	NaN	NaN	NaN	NaN	NaN	NaN	NaN	NaN	NaN	NaN	NaN	NaN	NaN	NaN	NaN	NaN	NaN	NaN	12.0654163360596	NaN	11.8587188720703	NaN	NaN	12.7455902099609
B6EMP3	B6EMP3	50S ribosomal protein L9	20.7438621520996	21.4228572845459	20.5732078552246	19.7961101531982	20.5263080596924	19.6172485351563	19.1031589508057	19.5826454162598	19.6708812713623	20.2203407287598	20.789867401123	21.2278785705566	21.0318737030029	20.9123249053955	20.0839462280273	20.6179122924805	20.434103012085	20.9043350219727	21.3474903106689	20.7862815856934	20.7806072235107	20.8302803039551	20.8994750976563	21.0795917510986
B6EMP4	B6EMP4	30S ribosomal protein S18	22.8173961639404	21.8090763092041	21.4081573486328	22.1260967254639	22.0877704620361	21.720796585083	20.6231918334961	21.2914276123047	21.2676239013672	21.9766273498535	21.900764465332	21.1125431060791	21.6433715820313	22.1306915283203	22.0982837677002	22.5968475341797	22.3817901611328	22.1080837249756	21.5548267364502	22.544958114624	22.0195407867432	22.5373954772949	22.4651565551758	21.6280975341797
B6EMP5	B6EMP5	Primosomal replication protein N	NaN	13.9182109832764	NaN	NaN	14.0506992340088	NaN	NaN	NaN	NaN	NaN	NaN	13.0940780639648	13.2243032455444	NaN	NaN	14.0557060241699	14.9636182785034	13.505687713623	13.7311067581177	14.7568168640137	14.3699378967285	NaN	14.1036157608032	13.303638458252
B6EMP6	B6EMP6	30S ribosomal protein S6	20.4890518188477	20.6765041351318	19.9888458251953	19.9008026123047	20.0157680511475	19.7149658203125	19.9619750976563	19.5664215087891	19.67578125	19.9399127960205	19.9285640716553	20.3960285186768	19.3940811157227	19.6800289154053	19.6347045898438	19.6586093902588	19.9541854858398	19.9698638916016	19.4821147918701	20.423677444458	20.5693187713623	19.6315822601318	19.7467842102051	19.8684310913086
B6EMP7	B6EMP7	23S rRNA (guanosine-2'-O-)-methyltransferase RlmB (EC 2.1.1.185) (23S rRNA (guanosine2251 2'-O)-methyltransferase) (23S rRNA Gm2251 2'-O-methyltransferase)	16.6484985351563	17.1942176818848	16.9888172149658	16.6030025482178	17.2393932342529	17.07253074646	17.7613048553467	17.3562965393066	18.4309825897217	16.9084167480469	17.0553665161133	17.5103626251221	16.6778297424316	16.4008636474609	16.6818141937256	16.7287979125977	16.9351425170898	16.6610813140869	16.9099407196045	17.0688629150391	17.0735759735107	16.9605903625488	17.0863857269287	16.7041473388672
B6EMP8	B6EMP8	Ribonuclease R (RNase R) (EC 3.1.13.1)	15.8890762329102	18.1181697845459	17.9988765716553	17.5887145996094	18.4767074584961	16.1984443664551	16.5326290130615	17.7437305450439	17.85129737854	18.0259399414063	18.3872604370117	17.6413879394531	18.6855144500732	18.5012531280518	18.2073860168457	18.3488845825195	18.3168563842773	18.6925811767578	18.6216373443604	18.4972438812256	18.1802005767822	18.1866455078125	17.936466217041	18.4158821105957
B6EMQ2	B6EMQ2	Adenylosuccinate synthetase (AMPSase) (AdSS) (EC 6.3.4.4) (IMP--aspartate ligase)	21.3519153594971	20.2495670318604	20.1058464050293	20.7199211120605	20.9665584564209	20.5993251800537	21.3635654449463	19.7600212097168	20.2502613067627	20.4182319641113	20.3413677215576	20.2044277191162	20.1140060424805	21.0144748687744	21.2227592468262	19.9101886749268	20.1671733856201	20.6457920074463	20.8182353973389	20.473876953125	20.3547706604004	19.5032939910889	20.53782081604	20.4498023986816
B6EMQ4	B6EMQ4	Protein HflC	17.61496925354	17.6135311126709	17.9845409393311	17.5744457244873	17.9572486877441	17.7674598693848	18.1187286376953	17.9100570678711	17.2154197692871	17.7596797943115	17.5771789550781	17.4462108612061	17.3122978210449	17.3600749969482	17.1883373260498	17.9767322540283	17.8335571289063	17.4840831756592	17.4968528747559	17.7587699890137	17.6903667449951	18.0207405090332	17.6937046051025	17.828483581543
B6EMQ5	B6EMQ5	Protein HflK	17.2590255737305	17.0050315856934	16.9763412475586	16.119873046875	17.2159881591797	17.3513011932373	16.5550537109375	16.1464290618896	16.8051147460938	16.9718570709229	17.5234394073486	17.0270195007324	17.2815685272217	17.3590469360352	16.823392868042	17.9347381591797	17.4380283355713	17.5734100341797	17.4408683776855	17.7376041412354	17.3445568084717	17.6016120910645	17.6814022064209	17.6591320037842
B6EMQ6	B6EMQ6	GTPase HflX (GTP-binding protein HflX)	NaN	13.7387256622314	14.4862070083618	14.1674966812134	13.3712320327759	15.7302312850952	NaN	15.2683954238892	14.6413745880127	14.5187149047852	14.2872076034546	14.2910985946655	12.8318214416504	NaN	13.9281482696533	13.70228099823	13.8352613449097	12.9927263259888	13.1113147735596	13.1561937332153	14.1820840835571	13.9837951660156	14.6171808242798	14.1974468231201
B6EMQ7	B6EMQ7	RNA-binding protein Hfq	20.5323143005371	19.4256248474121	19.1872024536133	19.2603130340576	19.6977310180664	19.4427528381348	21.9481716156006	19.2083873748779	19.9921703338623	20.6199722290039	19.8386287689209	19.2257385253906	20.4337978363037	21.2501449584961	20.5688533782959	19.8136711120605	20.2567253112793	19.9114627838135	20.1731643676758	19.6882152557373	19.3795604705811	20.0915851593018	19.0773887634277	19.5750007629395
B6EMQ8	B6EMQ8	tRNA dimethylallyltransferase (EC 2.5.1.75) (Dimethylallyl diphosphate:tRNA dimethylallyltransferase) (DMAPP:tRNA dimethylallyltransferase) (DMATase) (Isopentenyl-diphosphate:tRNA isopentenyltransferase) (IPP transferase) (IPPT) (IPTase)	14.7465143203735	16.3793792724609	16.3545589447021	16.2078533172607	16.5809059143066	15.6473455429077	14.5061836242676	NaN	15.1927938461304	14.9317531585693	15.6733369827271	16.929027557373	15.2362012863159	14.9799165725708	14.9200735092163	16.0410175323486	14.8456373214722	16.1023654937744	15.5588989257813	16.4664745330811	16.9542427062988	15.7020645141602	16.7218742370605	16.0324115753174
B6EMQ9	B6EMQ9	DNA mismatch repair protein MutL	NaN	NaN	NaN	NaN	NaN	NaN	NaN	NaN	NaN	NaN	NaN	NaN	NaN	NaN	NaN	NaN	NaN	NaN	NaN	NaN	NaN	NaN	NaN	NaN
B6EMR0	B6EMR0	N-acetylmuramoyl-L-alanine amidase (EC 3.5.1.28)	15.4454030990601	16.4917907714844	16.5576133728027	14.8496494293213	16.2174663543701	15.4167976379395	15.0000438690186	14.5249700546265	17.0234508514404	15.8646697998047	16.5604076385498	16.0516338348389	16.7603302001953	16.5849323272705	16.1203193664551	16.4444484710693	16.5636425018311	16.3519916534424	16.6779670715332	16.3446426391602	16.1729545593262	16.4049243927002	16.1348075866699	16.4146366119385
B6EMR3	B6EMR3	Oligoribonuclease (EC 3.1.-.-)	15.8323955535889	17.7245407104492	17.3383884429932	14.101975440979	17.9037170410156	16.1477813720703	15.7459373474121	15.6167497634888	17.1566963195801	16.0368175506592	17.3879337310791	17.3185787200928	17.8598747253418	16.0123405456543	16.6577377319336	16.8260021209717	16.1291027069092	17.5335121154785	17.3449897766113	17.3254451751709	17.7683658599854	16.4893455505371	17.2573699951172	17.2231712341309
B6EMR4	B6EMR4	Small ribosomal subunit biogenesis GTPase RsgA (EC 3.6.1.-)	15.095685005188	16.26589012146	15.8937044143677	16.1385326385498	15.2583818435669	16.3081798553467	15.2705869674683	15.5254592895508	16.5657711029053	15.0843935012817	15.4654703140259	16.7270698547363	15.3212585449219	15.0266532897949	NaN	16.8093910217285	15.7330150604248	16.154956817627	15.6835155487061	16.1445789337158	16.29296875	15.3661851882935	16.3379878997803	16.4978046417236
B6EMR5	B6EMR5	Phosphatidylserine decarboxylase proenzyme (EC 4.1.1.65) [Cleaved into: Phosphatidylserine decarboxylase alpha chain; Phosphatidylserine decarboxylase beta chain]	13.8273429870605	15.3447122573853	16.5085830688477	15.8522129058838	16.2878017425537	16.764612197876	16.4427013397217	16.4018955230713	16.8313312530518	16.7876224517822	16.2969703674316	16.1487350463867	15.4524345397949	14.8905019760132	16.3236351013184	16.4835948944092	16.4582462310791	15.9694318771362	15.7892274856567	16.3555927276611	16.3267288208008	16.5132961273193	16.9136848449707	17.0181350708008
B6EMR7	B6EMR7	Elongation factor P--(R)-beta-lysine ligase (EF-P--(R)-beta-lysine ligase) (EC 6.3.1.-) (EF-P post-translational modification enzyme A) (EF-P-lysine lysyltransferase)	NaN	NaN	NaN	NaN	NaN	NaN	NaN	NaN	NaN	NaN	12.0548419952393	NaN	NaN	13.2332448959351	NaN	NaN	NaN	12.1864547729492	12.0075178146362	NaN	12.9873886108398	NaN	NaN	12.4807147979736
B6EMR8	B6EMR8	Fumarate reductase flavoprotein subunit (EC 1.3.5.4)	NaN	NaN	NaN	NaN	NaN	NaN	NaN	NaN	NaN	NaN	NaN	NaN	NaN	NaN	NaN	NaN	NaN	NaN	NaN	NaN	12.6090631484985	NaN	13.6140193939209	NaN
B6EMS2	B6EMS2	Elongation factor P (EF-P)	18.9934692382813	20.7739448547363	19.8133907318115	20.3694362640381	19.3010635375977	18.9790515899658	19.0849323272705	20.7429580688477	18.8739070892334	19.0455360412598	19.5491676330566	20.3391933441162	19.9945182800293	19.5880184173584	19.0766849517822	18.9841232299805	18.9393100738525	20.2033519744873	20.0405941009521	19.2476673126221	19.7862663269043	18.5728187561035	19.2153472900391	19.1591873168945
B6EMS3	B6EMS3	EF-P post-translational modification enzyme B (L-lysine 2,3-aminomutase)	NaN	NaN	NaN	NaN	NaN	NaN	NaN	NaN	NaN	NaN	11.7686395645142	NaN	12.3021821975708	NaN	NaN	NaN	NaN	11.7475633621216	11.8071937561035	NaN	NaN	NaN	NaN	11.9289999008179
B6EMS4	B6EMS4	ATP-dependent 6-phosphofructokinase (ATP-PFK) (Phosphofructokinase) (EC 2.7.1.11) (Phosphohexokinase)	15.5872211456299	15.8490142822266	15.5591974258423	14.2319707870483	15.5260105133057	15.1391515731812	16.3594226837158	15.124080657959	16.5012149810791	14.7130641937256	15.68603515625	15.6019735336304	15.2461471557617	14.9962530136108	15.5771636962891	15.0828971862793	15.4881229400635	15.9740333557129	15.5315036773682	15.2907752990723	15.3366804122925	14.6920709609985	15.7428884506226	15.4795904159546
B6EMS5	B6EMS5	Aspartate carbamoyltransferase (EC 2.1.3.2) (Aspartate transcarbamylase) (ATCase)	16.1063785552979	15.5168085098267	16.6113700866699	17.1369113922119	15.3631763458252	17.1152267456055	15.9781293869019	18.7123317718506	17.4377841949463	16.2031764984131	15.9041175842285	15.3126344680786	15.6306648254395	16.3960189819336	16.3816776275635	15.2727022171021	16.106725692749	14.9655590057373	15.9813890457153	15.0943660736084	15.4034776687622	15.8140068054199	14.8297719955444	15.3290252685547
B6EMS6	B6EMS6	Ornithine carbamoyltransferase (EC 2.1.3.3)	17.1613292694092	16.6849670410156	15.7241144180298	16.2073955535889	16.595344543457	15.6375026702881	17.3050994873047	17.8677978515625	16.1493701934814	16.6159744262695	16.7691402435303	16.0630798339844	17.1973896026611	18.0107250213623	17.2154197692871	16.6382102966309	17.2780323028564	16.5829792022705	17.0489978790283	16.6128101348877	16.2398223876953	16.9527645111084	16.201530456543	16.4947776794434
B6EMS7	B6EMS7	Arginine deiminase (ADI) (EC 3.5.3.6) (Arginine dihydrolase) (AD)	13.9597301483154	12.496654510498	13.345682144165	NaN	13.8240633010864	14.9321689605713	15.1585702896118	NaN	14.6009578704834	NaN	12.6629800796509	13.2217683792114	13.8108730316162	13.8102703094482	13.0917663574219	13.2903070449829	13.63685131073	13.3144416809082	12.950629234314	13.7418880462646	13.6933784484863	NaN	13.1654567718506	13.0394849777222
B6EMS8	B6EMS8	Regulator of ribonuclease activity B	17.5766620635986	17.1614265441895	17.7224063873291	16.1970062255859	17.6414585113525	17.8144702911377	19.1002368927002	17.6498317718506	18.4598007202148	18.2522029876709	17.3710956573486	17.9397964477539	18.0415306091309	17.9416313171387	17.4318408966064	16.7796936035156	16.5180072784424	17.3227195739746	17.5436668395996	17.1630992889404	17.2593936920166	17.6641426086426	16.5582714080811	16.973876953125
B6EMT0	B6EMT0	Valine--tRNA ligase (EC 6.1.1.9) (Valyl-tRNA synthetase) (ValRS)	NaN	16.6564807891846	13.7362966537476	12.1952800750732	14.7556180953979	NaN	14.1458520889282	13.5877771377563	15.4440441131592	15.6168651580811	16.5999565124512	17.2761249542236	16.4994564056396	16.1926975250244	15.6039743423462	16.3090858459473	15.8997583389282	17.0058002471924	16.7258720397949	16.4692115783691	17.4322490692139	16.1103401184082	16.8269958496094	17.018461227417
B6EMT2	B6EMT2	Probable cytosol aminopeptidase (EC 3.4.11.1) (Leucine aminopeptidase) (LAP) (EC 3.4.11.10) (Leucyl aminopeptidase)	19.5228080749512	18.916690826416	18.7199363708496	19.4137153625488	19.0728702545166	19.0313625335693	19.8879070281982	20.5047492980957	18.5177230834961	18.9698352813721	18.8576583862305	18.4573173522949	19.1826019287109	19.5949230194092	19.0811653137207	19.2153720855713	19.2912921905518	18.8713226318359	19.2161769866943	19.2951545715332	18.9853191375732	19.1056175231934	18.7519550323486	18.7938251495361
B6EMT4	B6EMT4	Putative permease	NaN	NaN	NaN	NaN	NaN	NaN	NaN	NaN	NaN	NaN	NaN	NaN	NaN	NaN	NaN	NaN	NaN	NaN	NaN	NaN	NaN	NaN	NaN	NaN
B6EMT5	B6EMT5	Membrane protein	NaN	NaN	NaN	NaN	NaN	NaN	NaN	NaN	NaN	NaN	NaN	NaN	NaN	NaN	NaN	NaN	NaN	NaN	NaN	NaN	NaN	NaN	NaN	NaN
B6EMT6	B6EMT6	Uncharacterized protein	NaN	NaN	NaN	NaN	13.8963327407837	NaN	18.229850769043	NaN	NaN	15.7213125228882	NaN	14.6589365005493	13.4048757553101	16.0161552429199	16.7989273071289	15.0141944885254	NaN	15.0458450317383	NaN	NaN	15.6860084533691	16.5144062042236	NaN	16.2737236022949
B6EMT8	B6EMT8	Membrane-bound lytic murein transglycosylase C (EC 3.2.1.-)	NaN	NaN	NaN	NaN	NaN	NaN	NaN	NaN	NaN	NaN	NaN	NaN	NaN	NaN	NaN	NaN	NaN	NaN	NaN	NaN	NaN	NaN	NaN	NaN
B6EMT9	B6EMT9	Probable Fe(2+)-trafficking protein	17.6435031890869	16.8991203308105	16.7904243469238	17.6503219604492	17.0860748291016	17.9416904449463	18.6826038360596	19.3427124023438	17.4367275238037	17.8402118682861	17.136510848999	17.3067016601563	17.3203430175781	17.4547481536865	17.5010604858398	17.0562133789063	16.9688243865967	16.7383289337158	17.0415306091309	17.5410213470459	17.659200668335	17.5938282012939	16.967586517334	17.2510948181152
B6EMU0	B6EMU0	Adenine DNA glycosylase (EC 3.2.2.31)	NaN	14.4506311416626	NaN	NaN	14.2286682128906	NaN	NaN	NaN	NaN	14.3853902816772	14.2551021575928	14.2451066970825	NaN	NaN	NaN	NaN	NaN	14.1814632415771	NaN	14.1167497634888	14.289514541626	NaN	14.8227701187134	14.0854721069336
B6EMU1	B6EMU1	tRNA (guanine-N(7)-)-methyltransferase (EC 2.1.1.33) (tRNA (guanine(46)-N(7))-methyltransferase) (tRNA(m7G46)-methyltransferase)	15.22829246521	16.0597667694092	15.8417854309082	NaN	15.4779481887817	16.1189002990723	16.9361782073975	NaN	16.5398559570313	15.9629182815552	15.5960731506348	16.0041980743408	15.3146543502808	14.7227544784546	15.5627193450928	15.4742450714111	15.7068471908569	15.7335710525513	15.8815202713013	15.4074335098267	15.2930765151978	15.5272016525269	15.9952373504639	15.9826593399048
B6EMU2	B6EMU2	Glutaminase (EC 3.5.1.2)	NaN	NaN	NaN	NaN	NaN	NaN	NaN	NaN	NaN	NaN	NaN	NaN	NaN	NaN	NaN	NaN	NaN	NaN	NaN	NaN	NaN	NaN	NaN	NaN
B6EMU3	B6EMU3	Heme chaperone HemW	NaN	NaN	NaN	NaN	NaN	NaN	NaN	NaN	NaN	NaN	NaN	NaN	NaN	NaN	NaN	NaN	NaN	NaN	NaN	NaN	NaN	NaN	NaN	NaN
B6EMU4	B6EMU4	dITP/XTP pyrophosphatase (EC 3.6.1.66) (Non-canonical purine NTP pyrophosphatase) (Non-standard purine NTP pyrophosphatase) (Nucleoside-triphosphate diphosphatase) (Nucleoside-triphosphate pyrophosphatase) (NTPase)	NaN	NaN	NaN	NaN	NaN	NaN	NaN	NaN	NaN	NaN	NaN	NaN	NaN	NaN	NaN	NaN	NaN	NaN	NaN	NaN	NaN	NaN	NaN	NaN
B6EMU5	B6EMU5	Putative exported protein	NaN	NaN	NaN	NaN	NaN	NaN	NaN	NaN	NaN	NaN	NaN	NaN	NaN	NaN	NaN	NaN	NaN	NaN	NaN	NaN	NaN	NaN	NaN	NaN
B6EMU7	B6EMU7	Membrane protein, related to K+ transport	NaN	14.9004898071289	NaN	NaN	NaN	NaN	NaN	NaN	NaN	NaN	14.7727270126343	14.6998434066772	14.9076414108276	15.1143522262573	NaN	15.113335609436	15.2537364959717	15.0972089767456	15.3692903518677	14.7606163024902	14.5993318557739	14.7555131912231	14.2333946228027	15.4053077697754
B6EMU8	B6EMU8	Pyrroline-5-carboxylate reductase (P5C reductase) (P5CR) (EC 1.5.1.2) (PCA reductase)	NaN	14.1349878311157	NaN	NaN	13.850284576416	12.4980764389038	NaN	NaN	NaN	NaN	14.0056247711182	14.5891246795654	13.6193027496338	13.9418725967407	NaN	14.1520471572876	14.203577041626	14.2999238967896	14.0424289703369	14.1462507247925	14.5916395187378	13.3138751983643	14.8132305145264	14.3147249221802
B6EMU9	B6EMU9	Pyridoxal phosphate homeostasis protein (PLP homeostasis protein)	NaN	14.3801231384277	NaN	NaN	13.268235206604	NaN	NaN	NaN	13.429144859314	NaN	13.972710609436	14.7286643981934	13.2271347045898	NaN	NaN	13.0417785644531	12.9655494689941	14.4004125595093	12.0254859924316	13.983528137207	14.1029596328735	NaN	13.8460779190063	14.0784845352173
B6EMV0	B6EMV0	Twitching mobility protein PilT, type II/IV secretion system protein	NaN	NaN	NaN	NaN	NaN	NaN	NaN	NaN	NaN	NaN	NaN	NaN	NaN	NaN	NaN	NaN	NaN	NaN	NaN	NaN	NaN	NaN	NaN	NaN
B6EMV2	B6EMV2	Putative pre-16S rRNA nuclease (EC 3.1.-.-)	NaN	15.1690635681152	13.373272895813	NaN	14.5770750045776	NaN	NaN	NaN	14.5378246307373	NaN	14.6649475097656	15.2250947952271	14.9636182785034	14.3868055343628	NaN	15.1169939041138	14.7576503753662	14.8926372528076	14.641713142395	15.2186393737793	15.6176109313965	14.9001588821411	15.1855726242065	15.0168952941895
B6EMV4	B6EMV4	Glutathione synthetase (EC 6.3.2.3) (GSH synthetase) (GSH-S) (GSHase) (Glutathione synthase)	15.9398317337036	17.3107013702393	16.6927509307861	16.4802856445313	16.7525119781494	16.923002243042	17.1294841766357	14.9850854873657	16.5709972381592	16.8559875488281	17.31787109375	17.6767978668213	16.5448741912842	16.6228523254395	17.0891819000244	17.2210025787354	16.7631855010986	16.9283332824707	17.154125213623	16.9702854156494	17.127269744873	17.2179775238037	17.6123065948486	17.4260349273682
B6EMV5	B6EMV5	Ribosomal RNA small subunit methyltransferase E (EC 2.1.1.193)	NaN	15.8828105926514	16.7739124298096	15.3009605407715	15.5777826309204	15.649564743042	14.8747415542603	16.4721202850342	17.225622177124	NaN	15.5399160385132	15.8450489044189	14.8698825836182	NaN	NaN	14.9584617614746	14.128155708313	15.0713787078857	15.0434122085571	15.5504465103149	16.1969089508057	14.3767356872559	15.284462928772	14.6234817504883
B6EMV6	B6EMV6	Endonuclease I	NaN	NaN	NaN	NaN	NaN	NaN	NaN	NaN	NaN	NaN	NaN	NaN	NaN	NaN	NaN	NaN	NaN	NaN	NaN	NaN	NaN	NaN	NaN	NaN
B6EMV8	B6EMV8	S-adenosylmethionine synthase (AdoMet synthase) (EC 2.5.1.6) (MAT) (Methionine adenosyltransferase)	16.0371608734131	16.9663486480713	16.360538482666	16.0286407470703	16.9924736022949	16.387882232666	17.711088180542	15.3567609786987	16.530086517334	16.3142642974854	16.5175151824951	17.134204864502	16.9808082580566	16.9710712432861	16.111686706543	17.0584354400635	16.378210067749	16.7611103057861	17.134105682373	16.8139057159424	17.0641326904297	16.9351425170898	16.9206790924072	17.0685482025146
B6EMW0	B6EMW0	Transketolase (EC 2.2.1.1)	17.4505672454834	18.5322952270508	18.2776679992676	17.4959945678711	18.1836929321289	17.5598850250244	16.5204963684082	17.7124996185303	18.1800556182861	17.6388454437256	18.6503219604492	18.2929782867432	18.5526237487793	17.8512363433838	17.3143348693848	18.3974075317383	17.8383674621582	18.6436100006104	18.1897869110107	18.7143135070801	18.528636932373	18.1555099487305	18.509241104126	18.5251617431641
B6EMW1	B6EMW1	D-erythrose-4-phosphate dehydrogenase (E4PDH) (EC 1.2.1.72)	NaN	14.9489145278931	14.5984010696411	NaN	14.841908454895	14.5509872436523	NaN	NaN	15.5335731506348	NaN	14.5092182159424	14.7069272994995	14.6694936752319	13.833384513855	NaN	14.6627235412598	13.9099864959717	14.5361261367798	14.2696380615234	14.2431735992432	14.4783267974854	13.9355335235596	15.0887880325317	14.4883422851563
B6EMW2	B6EMW2	Phosphoglycerate kinase (EC 2.7.2.3)	18.6938743591309	19.8506870269775	19.7984218597412	19.2240905761719	19.0668411254883	19.3029823303223	19.5948486328125	19.1026725769043	19.4865016937256	19.0778331756592	19.3313846588135	20.0915851593018	18.9587230682373	18.6713829040527	18.6645927429199	18.9320297241211	18.7244415283203	19.07981300354	18.809045791626	18.9746322631836	19.7435169219971	18.9404563903809	19.1143112182617	19.0425472259521
B6EMW3	B6EMW3	Fructose-bisphosphate aldolase (FBP aldolase) (EC 4.1.2.13)	19.4067783355713	19.5331134796143	19.6770553588867	19.629430770874	19.5090293884277	19.6544723510742	19.183765411377	19.3801956176758	19.2102661132813	19.5068225860596	19.7316665649414	19.6550140380859	19.2278785705566	19.1564235687256	19.3793277740479	19.9607028961182	19.6864566802979	19.3796653747559	19.4327163696289	19.799243927002	19.7029800415039	19.8605861663818	20.0805683135986	19.6135845184326
B6EMW4	B6EMW4	ATP-dependent RNA helicase SrmB (EC 3.6.4.13)	16.7042827606201	17.1603450775146	16.3231258392334	17.0798397064209	16.962963104248	17.2742137908936	16.42209815979	16.6417407989502	16.1474437713623	16.6459674835205	16.894510269165	17.51491355896	16.6846942901611	16.6441383361816	16.3384056091309	17.2427463531494	16.8441410064697	17.3948974609375	17.2901439666748	17.3705005645752	17.1042098999023	16.6995449066162	17.5559978485107	17.5565967559814
B6EMW7	B6EMW7	Flavodoxin	NaN	13.7650785446167	NaN	NaN	NaN	NaN	15.2516670227051	NaN	14.3903036117554	12.9300718307495	14.1032056808472	13.0818328857422	14.3367853164673	13.9809427261353	14.4224586486816	NaN	NaN	13.3549385070801	13.9989433288574	11.2919187545776	12.7487382888794	NaN	NaN	13.6309499740601
B6EMW8	B6EMW8	Tyrosine recombinase XerD	NaN	NaN	NaN	NaN	NaN	NaN	NaN	NaN	NaN	NaN	NaN	NaN	NaN	NaN	NaN	NaN	NaN	NaN	NaN	NaN	NaN	NaN	NaN	NaN
B6EMW9	B6EMW9	Thiol:disulfide interchange protein	18.8860473632813	17.7551879882813	17.5532989501953	18.2561721801758	18.4517345428467	17.922945022583	17.9659538269043	18.5474739074707	17.3722019195557	18.4514923095703	18.0221519470215	17.396821975708	18.2701587677002	18.861722946167	18.5798320770264	18.4276313781738	18.6026268005371	17.9899826049805	18.2055740356445	18.0660781860352	17.8777751922607	18.5759239196777	17.8615112304688	17.9377307891846
B6EMX0	B6EMX0	Single-stranded-DNA-specific exonuclease RecJ	NaN	NaN	NaN	NaN	NaN	NaN	NaN	NaN	NaN	NaN	NaN	12.0320453643799	NaN	NaN	NaN	12.0330791473389	12.188063621521	NaN	12.1785097122192	11.9134130477905	12.4034385681152	NaN	12.5384798049927	12.3176956176758
B6EMX2	B6EMX2	Lysine--tRNA ligase (EC 6.1.1.6) (Lysyl-tRNA synthetase) (LysRS)	18.3427352905273	18.7366790771484	18.0129623413086	17.8253803253174	17.8342361450195	17.7588348388672	17.8246974945068	16.1031436920166	18.1333522796631	17.9935245513916	18.2768516540527	18.6882152557373	18.0836868286133	18.003604888916	17.5994338989258	18.0369243621826	17.9046001434326	18.1384124755859	18.2327117919922	18.1848564147949	18.4853019714355	18.0093040466309	18.5303153991699	18.3950233459473
B6EMX3	B6EMX3	Sigma-54 interacting regulatory protein	NaN	13.6563129425049	14.1302490234375	NaN	14.7403078079224	14.9929828643799	14.5661134719849	NaN	NaN	14.3611898422241	14.1268653869629	15.221284866333	14.654468536377	NaN	14.3811368942261	14.7685461044312	14.8995456695557	14.1790542602539	14.3307065963745	15.0298051834106	15.0877113342285	14.55788230896	15.8627338409424	15.5248785018921
B6EMX5	B6EMX5	RNA pyrophosphohydrolase (EC 3.6.1.-) ((Di)nucleoside polyphosphate hydrolase)	14.4095897674561	14.4984750747681	14.658992767334	NaN	14.7726755142212	13.3282537460327	NaN	NaN	14.7776660919189	14.9906797409058	14.1735210418701	14.0009679794312	14.8850288391113	14.5571641921997	13.7709732055664	14.5911712646484	14.6380395889282	14.5201272964478	14.5439376831055	14.8294258117676	14.5895338058472	14.8880300521851	14.6871023178101	14.265248298645
B6EMX6	B6EMX6	Phosphoenolpyruvate--protein phosphotransferase (EC 2.7.3.9)	NaN	NaN	NaN	NaN	NaN	NaN	NaN	NaN	NaN	NaN	NaN	NaN	NaN	NaN	NaN	NaN	NaN	NaN	NaN	NaN	NaN	NaN	NaN	NaN
B6EMX8	B6EMX8	Phosphatidylglycerol--prolipoprotein diacylglyceryl transferase (EC 2.5.1.145)	NaN	NaN	NaN	NaN	NaN	NaN	NaN	NaN	NaN	NaN	13.3278331756592	NaN	NaN	NaN	NaN	15.3885555267334	NaN	13.3781595230103	NaN	14.5855493545532	NaN	NaN	13.6859531402588	13.6443071365356
B6EMX9	B6EMX9	Thymidylate synthase (TS) (TSase) (EC 2.1.1.45)	NaN	NaN	NaN	NaN	NaN	NaN	NaN	NaN	NaN	NaN	NaN	NaN	NaN	NaN	NaN	NaN	NaN	NaN	NaN	NaN	NaN	NaN	NaN	NaN
B6EMY1	B6EMY1	Transcriptional activator protein NhaR (Sodium/proton antiporter regulator protein)	NaN	12.7175264358521	NaN	NaN	NaN	NaN	NaN	NaN	NaN	NaN	13.0807342529297	NaN	13.1995649337769	13.9329528808594	NaN	13.9523773193359	13.7696313858032	12.769362449646	13.1605014801025	14.3494882583618	13.9670457839966	13.23801612854	13.7087602615356	14.1175622940063
B6EMY2	B6EMY2	Transcriptional activator HlyU	15.5881586074829	14.5714559555054	14.826548576355	NaN	15.8521881103516	14.6848583221436	16.0995121002197	NaN	15.0020236968994	15.5378551483154	15.1207237243652	15.0443515777588	15.2204914093018	15.5896806716919	15.4507923126221	14.825008392334	14.5395832061768	14.7368774414063	15.1807641983032	15.2077007293701	15.109055519104	15.3158569335938	14.968936920166	14.9863758087158
B6EMY3	B6EMY3	30S ribosomal protein S20	23.8977222442627	21.9968643188477	23.4658794403076	24.5634288787842	22.8228702545166	24.4002170562744	25.1532516479492	25.2751903533936	24.132495880127	24.068416595459	22.8511371612549	22.3524284362793	22.116039276123	23.0512065887451	24.0174179077148	23.7419090270996	23.3375606536865	22.6445598602295	22.2695369720459	22.8740081787109	22.7402629852295	23.7269191741943	22.84521484375	22.3787250518799
B6EMY5	B6EMY5	Riboflavin biosynthesis protein [Includes: Riboflavin kinase (EC 2.7.1.26) (Flavokinase); FMN adenylyltransferase (EC 2.7.7.2) (FAD pyrophosphorylase) (FAD synthase)]	NaN	NaN	NaN	NaN	NaN	NaN	NaN	NaN	NaN	NaN	NaN	NaN	NaN	NaN	NaN	NaN	NaN	NaN	NaN	NaN	NaN	NaN	NaN	NaN
B6EMY6	B6EMY6	Isoleucine--tRNA ligase (EC 6.1.1.5) (Isoleucyl-tRNA synthetase) (IleRS)	12.6515674591064	18.4300441741943	18.564208984375	17.500825881958	18.627347946167	15.7092990875244	16.4242153167725	19.0444145202637	19.0378093719482	18.7034378051758	18.973876953125	18.2995662689209	19.0204429626465	19.2048568725586	19.0008850097656	18.8736667633057	19.1049766540527	19.0021781921387	19.0162315368652	19.1479301452637	19.0225849151611	18.8695755004883	18.8765773773193	19.0533008575439
B6EMY8	B6EMY8	Uncharacterized protein	16.5876159667969	16.1122570037842	16.470516204834	NaN	16.157247543335	NaN	18.5452518463135	NaN	17.1095237731934	17.5804214477539	16.8068771362305	17.1211090087891	16.9899272918701	16.893798828125	16.9800281524658	15.1285181045532	15.2172002792358	16.2748870849609	16.2408103942871	16.1105651855469	15.9840621948242	16.7748126983643	16.0252265930176	16.3646812438965
B6EMY9	B6EMY9	Glycerophosphoryl diester phosphodiesterase (EC 3.1.4.46)	NaN	16.1710586547852	14.712366104126	NaN	14.941276550293	14.0825653076172	14.455584526062	NaN	15.2813501358032	13.5525493621826	15.0317010879517	16.3115005493164	14.6486387252808	15.1724662780762	NaN	15.0031661987305	16.0205459594727	15.5190830230713	14.8437252044678	15.6879768371582	16.7079257965088	14.700927734375	15.2612867355347	14.6898889541626
B6EMZ0	B6EMZ0	Glycerol-3-phosphate transporter	12.7795753479004	12.0473623275757	12.3225479125977	NaN	12.0199728012085	13.7530078887939	16.4020957946777	13.161431312561	14.686336517334	14.7351856231689	14.8042316436768	14.9420566558838	13.6921796798706	14.4748468399048	15.6319723129272	12.1990585327148	14.1986751556396	12.4335594177246	14.1546602249146	11.3557920455933	13.1448173522949	14.2497797012329	12.7462205886841	13.8432340621948
B6EMZ9	B6EMZ9	Uncharacterized protein	14.552788734436	16.7625370025635	15.7063074111938	16.0981559753418	15.3836030960083	16.4242477416992	14.9393491744995	16.6606636047363	15.9010314941406	15.5519180297852	16.1030006408691	17.0766067504883	15.6502666473389	15.0401611328125	14.9372816085815	15.6660575866699	15.6244812011719	15.8670377731323	15.7293815612793	15.8748617172241	17.0067863464355	15.7060642242432	16.3660488128662	16.232702255249
B6EN01	B6EN01	PEP-utilising enzyme	NaN	14.5341815948486	14.5526695251465	NaN	14.344295501709	15.6700754165649	15.9535598754883	15.4286222457886	14.8025665283203	NaN	14.3755826950073	15.3227024078369	14.5555477142334	14.2881450653076	14.3162813186646	14.6373043060303	14.1385116577148	13.460711479187	15.1701993942261	14.6760120391846	15.2858352661133	14.453013420105	14.9284725189209	15.6921253204346
B6EN02	B6EN02	Phospho-2-dehydro-3-deoxyheptonate aldolase (EC 2.5.1.54)	15.670711517334	16.285005569458	15.9340362548828	15.5126791000366	15.8386373519897	15.6139335632324	NaN	NaN	NaN	15.9558544158936	15.9006309509277	16.0852241516113	16.1762714385986	15.7813596725464	15.3649892807007	16.1445178985596	16.0531616210938	15.9443464279175	16.3110218048096	16.0562572479248	16.0343914031982	16.0744342803955	16.371862411499	16.2493915557861
B6EN03	B6EN03	UPF0234 protein VSAL_I1728	19.6294498443604	19.2769412994385	19.7631206512451	18.8697261810303	19.5220603942871	19.080150604248	20.7505016326904	18.8044204711914	19.4962692260742	19.3989524841309	19.2891101837158	19.1473083496094	19.1014938354492	19.25266456604	19.8900928497314	18.8176898956299	19.0701732635498	18.829475402832	18.9501171112061	19.0888195037842	19.3972187042236	19.2101955413818	18.8022766113281	18.7188339233398
B6EN04	B6EN04	Oligopeptidase F	NaN	NaN	NaN	NaN	NaN	NaN	NaN	NaN	NaN	NaN	NaN	NaN	NaN	NaN	NaN	NaN	NaN	NaN	NaN	NaN	NaN	NaN	NaN	NaN
B6EN05	B6EN05	Succinylglutamate desuccinylase (EC 3.5.1.96)	NaN	NaN	NaN	NaN	NaN	NaN	13.1727085113525	NaN	NaN	NaN	NaN	12.9207992553711	NaN	NaN	NaN	NaN	NaN	NaN	NaN	NaN	NaN	NaN	NaN	NaN
B6EN06	B6EN06	Integration host factor subunit alpha (IHF-alpha)	19.472469329834	19.1297855377197	17.6915245056152	18.6005954742432	18.8540706634521	18.8136253356934	18.4963073730469	18.7233085632324	18.0103969573975	18.9765930175781	18.6476554870605	18.3880596160889	18.8415641784668	19.9873199462891	19.1876850128174	19.6983070373535	19.7304077148438	19.2431182861328	19.0145168304443	19.7384452819824	19.0526103973389	19.1137771606445	18.8056488037109	19.0185146331787
B6EN07	B6EN07	Phenylalanine--tRNA ligase beta subunit (EC 6.1.1.20) (Phenylalanyl-tRNA synthetase beta subunit) (PheRS)	14.3334350585938	17.7299251556396	18.1014423370361	18.0799942016602	17.3932228088379	17.3806800842285	17.8142185211182	18.4595603942871	18.9222183227539	18.4155521392822	18.3205184936523	18.6200981140137	17.7871761322021	17.6381397247314	18.054573059082	17.7090702056885	17.5844631195068	18.0248584747314	17.8470211029053	17.7834720611572	18.0095233917236	18.0091953277588	18.3407363891602	18.1689853668213
B6EN08	B6EN08	Phenylalanine--tRNA ligase alpha subunit (EC 6.1.1.20) (Phenylalanyl-tRNA synthetase alpha subunit) (PheRS)	16.9109935760498	17.5668125152588	16.9418048858643	16.4954795837402	17.0148696899414	17.290864944458	17.9141521453857	15.9903697967529	17.395149230957	17.4658699035645	17.574592590332	17.9126319885254	17.3890266418457	17.2518329620361	17.3855762481689	17.1322994232178	16.9714088439941	17.4940433502197	17.6646976470947	17.2092437744141	17.2446060180664	17.2992973327637	17.6186294555664	17.6040744781494
[truncated: 662 more rows]
