# Supplementary material for: Chitinolytic enzymes contribute to the pathogenicity of Aliivibrio salmonicida LFI1238 in the invasive phase of cold-water vibriosis
Source: BMC Microbiol. 2022 Aug 8;22:194. doi: 10.1186/s12866-022-02590-2 (PMC9361615; doi:10.1186/s12866-022-02590-2)
Supplement: Supplementary file 3 — Additional file 3: [file 12866_2022_2590_MOESM3_ESM.xlsx]

## Sheet: ∆A - WT
-Log10 p-value	Log2 Fold Change	UniProt Ids	Gene name	Protein names
1.31368	1.40235	B6EMS7	arcA	Arginine deiminase (ADI) (EC 3.5.3.6) (Arginine dihydrolase) (AD)
1.35522	2.98256	B6ENA0	aroQ	3-dehydroquinate dehydratase (3-dehydroquinase) (EC 4.2.1.10) (Type II DHQase)
1.43045	0.947408	B6EGJ1	aspS	Aspartate--tRNA ligase (EC 6.1.1.12) (Aspartyl-tRNA synthetase) (AspRS)
2.7253	-1.60514	B6EHU3	atpB	ATP synthase subunit a (ATP synthase F0 sector subunit a) (F-ATPase subunit 6)
1.30122	1.34536	B6EGW5	bglI	Phosphotransferase system (PTS) component IIA (EC 2.7.1.69)
1.57479	2.11106	B6ENH3	codA	Cytosine deaminase (EC 3.5.4.1)
1.74298	2.15982	B6ELZ3	cpdA	3',5'-cyclic adenosine monophosphate phosphodiesterase CpdA (3',5'-cyclic AMP phosphodiesterase) (cAMP phosphodiesterase) (EC 3.1.4.53)
1.3333	1.72419	B6EGK5	cpoB	Cell division coordinator CpoB
1.46354	1.32825	B6EJU8	fadE	Acyl-coenzyme A dehydrogenase (EC 1.3.8.7) (EC 1.3.8.8)
1.40194	1.10065	B6ELH1	ftsZ	Cell division protein FtsZ
1.34429	-0.978343	B6EHF5	gpmI	2,3-bisphosphoglycerate-independent phosphoglycerate mutase (BPG-independent PGAM) (Phosphoglyceromutase) (iPGM) (EC 5.4.2.12)
1.35911	1.00223	B6END3	greA	Transcription elongation factor GreA (Transcript cleavage factor GreA)
1.54241	-1.0577	B6EML9	hslU	ATP-dependent protease ATPase subunit HslU (Unfoldase HslU)
1.32068	0.706824	B6EHH9	kdsA	2-dehydro-3-deoxyphosphooctonate aldolase (EC 2.5.1.55) (3-deoxy-D-manno-octulosonic acid 8-phosphate synthase) (KDO-8-phosphate synthase) (KDO 8-P synthase) (KDOPS) (Phospho-2-dehydro-3-deoxyoctonate aldolase)
1.60038	-1.10809	B6ELF5	lpdA	Dihydrolipoyl dehydrogenase (EC 1.8.1.4)
1.71361	-1.81853	B6EN78	nagB	Glucosamine-6-phosphate deaminase (EC 3.5.99.6) (GlcN6P deaminase) (GNPDA) (Glucosamine-6-phosphate isomerase)
1.35162	-1.33678	B6EIC3	nqrA	Na(+)-translocating NADH-quinone reductase subunit A (Na(+)-NQR subunit A) (Na(+)-translocating NQR subunit A) (EC 7.2.1.1) (NQR complex subunit A) (NQR-1 subunit A)
1.71626	-0.645182	B6ENR8	nusG	Transcription termination/antitermination protein NusG
2.28516	2.0324	B6ELU7	potA	Spermidine/putrescine import ATP-binding protein PotA (EC 7.6.2.11)
1.76189	1.18534	B6EH42	ppiB	Peptidyl-prolyl cis-trans isomerase (PPIase) (EC 5.2.1.8)
1.83836	1.51468	B6ELC6	prc	Tail-specific protease (EC 3.4.21.102)
1.86688	-1.07255	B6ELC5	proQ	RNA chaperone ProQ
2.0775	5.53144	B6EIZ2	rne	Ribonuclease E (RNase E) (EC 3.1.26.12)
1.37663	1.3997	B6EM47	rpe	Ribulose-phosphate 3-epimerase (EC 5.1.3.1)
1.36481	-1.5493	B6EPT7	rplE	50S ribosomal protein L5
2.01711	-1.46108	B6EMP3	rplI	50S ribosomal protein L9
1.50232	-2.20968	B6ENR7	rplK	50S ribosomal protein L11
1.31633	-2.08242	B6EPT5	rplN	50S ribosomal protein L14
1.36126	-0.930862	B6EPT2	rplP	50S ribosomal protein L16
1.35352	-1.68842	B6EGC2	rplS	50S ribosomal protein L19
1.56127	-1.30913	B6EPT0	rplV	50S ribosomal protein L22
1.43947	4.37691	B6ENR3	rpoB	DNA-directed RNA polymerase subunit beta (RNAP subunit beta) (EC 2.7.7.6) (RNA polymerase subunit beta) (Transcriptase subunit beta)
1.413	-0.857419	B6EPT1	rpsC	30S ribosomal protein S3
1.32002	-1.64261	B6EPU8	rpsD	30S ribosomal protein S4
1.72136	-1.26096	B6EPU2	rpsE	30S ribosomal protein S5
1.72292	-0.897144	B6ELJ4	rpsI	30S ribosomal protein S9
1.57541	-0.914757	B6EK63	secD	Protein translocase subunit SecD
1.48927	-2.22319	B6ERD2	sodC	Superoxide dismutase [Cu-Zn] (EC 1.15.1.1)
1.528	1.10804	B6EJI3	sohB	Probable protease SohB (EC 3.4.21.-)
2.08422	-1.77698	B6EM49	trpS	Tryptophan--tRNA ligase (EC 6.1.1.2) (Tryptophanyl-tRNA synthetase) (TrpRS)
2.33831	-0.981207	B6EGR5	uspA	Universal stress protein
1.50397	1.59713	B6ELM2	VSAL_I0400	Putative exported protein
1.65003	2.30192	B6EGA9	VSAL_I0639	Oxaloacetate decarboxylase 2, subunit alpha (EC 4.1.1.3)
3.06931	1.47512	B6EGY6	VSAL_I0728	Putative membrane protein
1.87999	2.12931	B6EIF5	VSAL_I0981	UPF0250 protein VSAL_I0981
1.34106	0.635155	B6EIN7	VSAL_I0995	PhoH-like protein
1.48741	1.34473	B6EIP5	VSAL_I1004	Putative transport protein
2.18161	1.9412	B6EJ98	VSAL_I1144	Putative lipoprotein
1.4721	2.02389	B6ELA2	VSAL_I1517	Methyltransf_12 domain-containing protein
1.45397	1.68339	B6ELC1	VSAL_I1539	Putative membrane protein
1.34733	-1.15443	B6ELX2	VSAL_I1607	3',5'-cyclic-nucleotide phosphodiesterase (EC 3.1.4.17)
1.42043	1.28717	B6EH72	VSAL_I1969	Putative lipoprotein
1.5028	2.81693	B6EI50	VSAL_I2103	Putative acyl carrier protein
1.64798	2.27017	B6EII7	VSAL_I2172	Uncharacterized protein
1.51466	-1.65243	B6EK48	VSAL_I2418	Chaperone protein skp
1.88319	0.67686	B6ELZ9	VSAL_I2678	Methyl-accepting chemotaxis protein
1.91641	2.17286	B6EQI7	VSAL_II0206	Putative O-acetyltransferase
1.57892	1.54005	B6EQV4	VSAL_II0328	Anti-sigma factor antagonist
1.66971	0.940892	B6EQZ4	VSAL_II0370	Putative lipoprotein
2.06083	1.90558	B6ESB3	VSAL_II0846	Putative acetyltransferase
1.59158	1.3877	B6ET68	VSAL_p320_27	Iron ion ABC transporter, periplasmic component

## Sheet: ∆B - WT
-LOG10 p-value	Log2 Fold Change	UniProt IDs	Gene names	Protein names
1.30142	-0.675722	B6EJW4	accA	Acetyl-coenzyme A carboxylase carboxyl transferase subunit alpha (ACCase subunit alpha) (Acetyl-CoA carboxylase carboxyltransferase subunit alpha) (EC 2.1.3.15)
1.43474	0.596064	B6EMI6	aspC	Aminotransferase (EC 2.6.1.-)
2.12448	-0.939778	B6EHG3	atpC	ATP synthase epsilon chain (ATP synthase F1 sector epsilon subunit) (F-ATPase epsilon subunit)
1.81549	2.07297	B6END0	carB	Carbamoyl-phosphate synthase large chain (EC 6.3.5.5) (Carbamoyl-phosphate synthetase ammonia chain)
1.52418	-1.37875	B6EP85	dapF	Diaminopimelate epimerase (DAP epimerase) (EC 5.1.1.7) (PLP-independent amino acid racemase)
1.81187	-1.26301	B6EJD2	fliL	Flagellar protein FliL
1.67304	2.2165	B6EMZ0	glpT	Glycerol-3-phosphate transporter
1.87116	0.924829	B6ELI5	lpoA	Penicillin-binding protein activator LpoA (PBP activator LpoA)
1.61449	-1.04216	B6ERJ6	nagZ	Beta-hexosaminidase (EC 3.2.1.52) (Beta-N-acetylhexosaminidase) (N-acetyl-beta-glucosaminidase)
2.61672	5.42151	B6EIZ2	rne	Ribonuclease E (RNase E) (EC 3.1.26.12)
2.34997	-0.733076	B6ENR5	rplJ	50S ribosomal protein L10
1.43334	2.33482	B6EPT3	rpmC	50S ribosomal protein L29
1.57048	5.76626	B6ENR3	rpoB	DNA-directed RNA polymerase subunit beta (RNAP subunit beta) (EC 2.7.7.6) (RNA polymerase subunit beta) (Transcriptase subunit beta)
1.83513	6.69748	B6ENR2	rpoC	DNA-directed RNA polymerase subunit beta' (RNAP subunit beta') (EC 2.7.7.6) (RNA polymerase subunit beta') (Transcriptase subunit beta')
1.6605	-0.815196	B6EMP6	rpsF	30S ribosomal protein S6
1.62296	0.591606	B6ES41	torA	Trimethylamine-N-oxide reductase (EC 1.7.2.3)
1.55811	0.910129	B6EGX1	truC	tRNA pseudouridine synthase C (EC 5.4.99.-)
2.35283	-0.743377	B6EPC6	VSAL_I0169 VSAL_I0254	N-acetylneuraminic acid synthase
1.91092	-1.16028	B6EIF5	VSAL_I0981	UPF0250 protein VSAL_I0981
1.3314	-1.18175	B6ELA2	VSAL_I1517	Methyltransf_12 domain-containing protein
3.82363	-0.686293	B6ELB1	VSAL_I1529	Putative glutaredoxin
1.35679	-0.752338	B6EJR3	VSAL_I2360	Putative Dyp-type peroxidase
1.33919	-1.23287	B6EN89	VSAL_I2823	Putative glucitol operon repressor
1.56721	1.86225	B6EGQ1	VSAL_I2932	Uncharacterized protein
1.56585	1.15725	B6EQ10	VSAL_II0018	Outer membrane protein OmpA family
1.32873	1.18784	B6ERH0	VSAL_II0549	Reverse transcriptase domain-containing protein
1.3016	-0.831837	B6ERT4	VSAL_II0664	2-dehydro-3-deoxy-phosphogluconate aldolase (EC 4.1.2.14)

## Sheet: ∆AB - WT
-LOG10 p-value	Log2 Fold Change	UniProt IDs	T: Protein IDs	Gene names	Protein names
1.32042	2.80894	2.82024	B6END0	carB	Carbamoyl-phosphate synthase large chain (EC 6.3.5.5) (Carbamoyl-phosphate synthetase ammonia chain)
1.62151	-1.06668	-3.54504	B6EIM4	folD	Bifunctional protein FolD [Includes: Methylenetetrahydrofolate dehydrogenase (EC 1.5.1.5); Methenyltetrahydrofolate cyclohydrolase (EC 3.5.4.9)]
1.49046	0.713879	3.21854	B6ELZ7	hldE	Bifunctional protein HldE [Includes: D-beta-D-heptose 7-phosphate kinase (EC 2.7.1.167) (D-beta-D-heptose 7-phosphotransferase) (D-glycero-beta-D-manno-heptose-7-phosphate kinase); D-beta-D-heptose 1-phosphate adenylyltransferase (EC 2.7.7.70) (D-glycero-beta-D-manno-heptose 1-phosphate adenylyltransferase)]
1.37407	-0.618469	-2.94306	B6ELF0	hpt	Hypoxanthine phosphoribosyltransferase (EC 2.4.2.8)
1.67329	0.892844	3.67923	B6EJV5	mltD	Membrane-bound lytic murein transglycosylase D (EC 3.2.1.-)
2.08059	-0.645981	-4.85549	B6EGK4	pal	Peptidoglycan-associated protein
1.49393	-0.662713	-3.22697	B6ELF7	pdhR	Pyruvate dehydrogenase complex repressor
1.73777	-0.591305	-3.85075	B6EM96	pmbA	Protein PmbA (Protein TldE)
1.73475	0.954909	3.84262	B6EMN4	ppc	Phosphoenolpyruvate carboxylase (PEPC) (PEPCase) (EC 4.1.1.31)
1.79673	0.862477	4.01209	B6ERC1	ppiC	Peptidyl-prolyl cis-trans isomerase C (EC 5.2.1.8)
1.30244	-0.814434	-2.77961	B6ERA4	pspA	Phage shock protein A
1.36109	-0.764636	-2.91311	B6EQZ2	rcpC	Putative Flp pilus assembly protein
2.66818	5.91903	7.03901	B6EIZ2	rne	Ribonuclease E (RNase E) (EC 3.1.26.12)
1.91785	5.74497	4.35788	B6ENR3	rpoB	DNA-directed RNA polymerase subunit beta (RNAP subunit beta) (EC 2.7.7.6) (RNA polymerase subunit beta) (Transcriptase subunit beta)
1.95382	7.25904	4.46446	B6ENR2	rpoC	DNA-directed RNA polymerase subunit beta' (RNAP subunit beta') (EC 2.7.7.6) (RNA polymerase subunit beta') (Transcriptase subunit beta')
1.54214	1.48463	3.34512	B6EHV4	sucA	Oxoglutarate dehydrogenase (succinyl-transferring) (EC 1.2.4.2)
1.46314	0.981527	3.15271	B6EJA3	trpB	Tryptophan synthase beta chain (EC 4.2.1.20)
1.57579	2.36899	3.42904	B6EM51	uvrA	UvrABC system protein A (UvrA protein) (Excinuclease ABC subunit A)
2.67795	1.17489	7.08133	B6ENZ0	VSAL_I0039	Transposase
1.40205	1.00735	3.00813	B6EHW1	VSAL_I0853	Exported peptidase
1.34441	0.977861	2.87486	B6EK41	VSAL_I1306	Putative HTH-type trancriptional regulator, GntR family
1.39112	-0.805158	-2.98263	B6EKC7	VSAL_I1326	Putative amidohydrolase
1.95521	0.758673	4.46862	B6EJU0	VSAL_I2387	Putative exported protein
1.52087	-0.642836	-3.29271	B6EK71	VSAL_I2441	Alkyl hydroperoxide reductase C (Peroxiredoxin) (Thioredoxin peroxidase)
1.58563	-0.614108	-3.4538	B6EM33	VSAL_I2712	Dihydrolipoyl dehydrogenase (Dihydrolipoamide dehydrogenase) (EC 1.8.1.4)
1.86441	-1.19063	-4.20285	B6EN89	VSAL_I2823	Putative glucitol operon repressor
1.75342	-0.659067	-3.89316	B6EQ65	VSAL_II0079	Zinc carboxypeptidase
1.87696	-0.598528	-4.23892	B6EQN0	VSAL_II0253	Hydroxymethylglutaryl-CoA reductase (NADPH) (EC 1.1.1.34)
1.39749	-0.5987	-2.99749	B6EQR0	VSAL_II0284	6-phosphogluconate dehydrogenase, NAD-binding (EC 1.1.1.60)
1.52276	0.687508	3.29734	B6ES89	VSAL_II0821	Putative exported protein
1.68054	1.4725	3.69828	B6ET68	VSAL_p320_27	Iron ion ABC transporter, periplasmic component
1.3635	-0.592389	-2.91868	B6ERV7	zwf	Glucose-6-phosphate 1-dehydrogenase (G6PD) (EC 1.1.1.49)

## Sheet: ∆A serum - WT serum
-LOG10 p-value	Log2 Fold Change	UniProt IDs	Gene names	Protein names
1.78337	2.05251	B6ENH9	alaS	Alanine--tRNA ligase (EC 6.1.1.7) (Alanyl-tRNA synthetase) (AlaRS)
1.5924	1.96444	B6ENA0	aroQ	3-dehydroquinate dehydratase (3-dehydroquinase) (EC 4.2.1.10) (Type II DHQase)
1.75171	1.29931	B6EHU0	atpH	ATP synthase subunit delta (ATP synthase F(1) sector subunit delta) (F-type ATPase subunit delta) (F-ATPase subunit delta)
1.30182	-1.09097	B6EJ49	calB	Aldehyde dehydrogenase
1.64945	-0.763766	Q3LSM1	catA	Catalase (EC 1.11.1.6)
1.60644	1.08823	B6EJB7	cheA	Phosphorelay protein LuxU (EC 2.7.13.3)
1.38545	1.85613	B6EJB3	cheW	Chemotaxis protein CheW
1.51256	-2.21899	B6EP01	cspV	Cold shock protein
1.91295	-0.767008	B6EIG9	dusC	tRNA-dihydrouridine(16) synthase (EC 1.3.1.-) (U16-specific dihydrouridine synthase) (U16-specific Dus) (tRNA-dihydrouridine synthase C)
1.82462	1.00508	B6EK51	dxr	1-deoxy-D-xylulose 5-phosphate reductoisomerase (DXP reductoisomerase) (EC 1.1.1.267) (1-deoxyxylulose-5-phosphate reductoisomerase) (2-C-methyl-D-erythritol 4-phosphate synthase)
1.94861	1.18338	B6EJG1	flgI	Flagellar P-ring protein (Basal body P-ring protein)
1.67367	0.967521	B6EPR7	fusA	Elongation factor G (EF-G)
1.7812	2.10914	B6EMZ0	glpT	Glycerol-3-phosphate transporter
1.51242	-0.830999	B6ERK3	gly	L-allo-threonine aldolase
1.39981	-1.89455	B6EGX8	hscB	Co-chaperone protein HscB homolog
1.65899	-1.08299	B6EIY1	ihfB	Integration host factor subunit beta (IHF-beta)
1.32703	-0.965604	B6EPV4	mpl	UDP-N-acetylmuramate--L-alanyl-gamma-D-glutamyl-meso-2,6-diaminoheptandioate ligase (EC 6.3.2.45) (Murein peptide ligase) (UDP-N-acetylmuramate:L-alanyl-gamma-D-glutamyl-meso-diaminopimelate ligase)
1.58163	0.671117	B6EH58	pflB	Formate C-acetyltransferase (EC 2.3.1.54)
1.55289	0.834091	B6EN07	pheT	Phenylalanine--tRNA ligase beta subunit (EC 6.1.1.20) (Phenylalanyl-tRNA synthetase beta subunit) (PheRS)
1.37042	0.944015	B6EMN4	ppc	Phosphoenolpyruvate carboxylase (PEPC) (PEPCase) (EC 4.1.1.31)
1.33779	-0.755019	B6EMA0	ptsN	Nitrogen regulatory IIA protein, PTS system (EC 2.7.1.-)
1.50271	5.24619	B6EIZ2	rne	Ribonuclease E (RNase E) (EC 3.1.26.12)
1.46376	-0.785383	B6EP41	rnpA	Ribonuclease P protein component (RNase P protein) (RNaseP protein) (EC 3.1.26.5) (Protein C5)
1.30552	4.55788	B6ENR3	rpoB	DNA-directed RNA polymerase subunit beta (RNAP subunit beta) (EC 2.7.7.6) (RNA polymerase subunit beta) (Transcriptase subunit beta)
1.34355	5.37286	B6ENR2	rpoC	DNA-directed RNA polymerase subunit beta' (RNAP subunit beta') (EC 2.7.7.6) (RNA polymerase subunit beta') (Transcriptase subunit beta')
1.81431	-0.810714	B6EPT8	rpsN	30S ribosomal protein S14
1.43376	3.61852	B6EHV4	sucA	Oxoglutarate dehydrogenase (succinyl-transferring) (EC 1.2.4.2)
1.59842	1.39893	B6EHV7	sucD	Succinate--CoA ligase [ADP-forming] subunit alpha (EC 6.2.1.5) (Succinyl-CoA synthetase subunit alpha) (SCS-alpha)
1.57693	0.938124	B6EIB5	thiJ	Protein ThiJ
2.14853	0.83878	B6EP18	trkA	Trk system potassium uptake protein TrkA
2.10127	-0.951178	B6ENM9	trxB	Thioredoxin reductase (EC 1.8.1.9)
1.60253	3.48745	B6EMT0	valS	Valine--tRNA ligase (EC 6.1.1.9) (Valyl-tRNA synthetase) (ValRS)
1.59685	0.826035	B6EP35	VSAL_I0089	Putative integral membrane component of multidrug efflux system
1.344	-1.35312	B6EGG4	VSAL_I0695	AMP nucleosidase (EC 3.2.2.4)
1.30338	1.4289	B6EKC4	VSAL_I1323	Uncharacterized protein
2.07275	-1.30202	B6ELV6	VSAL_I1589	Cupin_2 domain-containing protein
1.58869	0.942046	B6EMG0	VSAL_I1659	PTS system, Lactose/Cellobiose specific IIB subunit
1.8356	-0.654837	B6EMK4	VSAL_I1705	Sulfurtransferase (EC 2.8.1.-)
1.43562	-0.721128	B6EIG2	VSAL_I2145	DNA-binding protein
2.44605	0.832672	B6EII7	VSAL_I2172	Uncharacterized protein
2.67136	0.59748	B6EIY8	VSAL_I2229	Putative outer membrane assembly protein
1.44124	-0.793322	B6EM33	VSAL_I2712	Dihydrolipoyl dehydrogenase (Dihydrolipoamide dehydrogenase) (EC 1.8.1.4)
1.93574	-0.964958	B6EQY5	VSAL_II0361	Putative exported protein
1.53912	-0.83712	B6ERW7	VSAL_II0697	Uncharacterized protein
1.3146	-0.840887	B6ES57	VSAL_II0788	Putative lipoprotein
1.6941	-0.588067	B6ERV7	zwf	Glucose-6-phosphate 1-dehydrogenase (G6PD) (EC 1.1.1.49)

## Sheet: ∆B serum - WT serum
-LOG10 p-value	Log2 Fold Change	UniProt IDs	Gene names	Protein names
1.48463	1.69871	B6ENH9	alaS	Alanine--tRNA ligase (EC 6.1.1.7) (Alanyl-tRNA synthetase) (AlaRS)
2.16541	0.824247	B6EI57	argS	Arginine--tRNA ligase (EC 6.1.1.19) (Arginyl-tRNA synthetase) (ArgRS)
2.4746	-0.591225	B6EML3	aruC	Acetylornithine aminotransferase (ACOAT) (EC 2.6.1.11)
1.91588	0.580899	B6EHU1	atpF	ATP synthase subunit b (ATP synthase F(0) sector subunit b) (ATPase subunit I) (F-type ATPase subunit b) (F-ATPase subunit b)
1.3222	0.811303	B6EHU0	atpH	ATP synthase subunit delta (ATP synthase F(1) sector subunit delta) (F-type ATPase subunit delta) (F-ATPase subunit delta)
1.50359	-0.614286	B6EJT4	bcp	Putative peroxiredoxin bcp (Thioredoxin reductase (Bacterioferritin comigratory protein)) (EC 1.11.1.15)
1.33956	-1.38617	B6ESE5	bsmA	Cell aggregate formation protein, biofilm development BsmA
1.53335	-0.705171	B6EMI3	cdd	Cytidine deaminase (EC 3.5.4.5) (Cytidine aminohydrolase) (CDA)
1.39752	0.675957	B6EML7	crp	Cyclic AMP receptor protein
1.76158	1.45324	B6ELP2	cysD	Sulfate adenylyltransferase subunit 2 (EC 2.7.7.4) (ATP-sulfurylase small subunit) (Sulfate adenylate transferase) (SAT)
1.6991	-1.3136	B6EP21	def	Peptide deformylase (PDF) (EC 3.5.1.88) (Polypeptide deformylase)
1.34618	0.844381	B6EGZ1	der	GTPase Der (GTP-binding protein EngA)
2.244	0.607198	B6EHM0	fldA	Flavodoxin
1.61339	1.13103	B6EJG1	flgI	Flagellar P-ring protein (Basal body P-ring protein)
1.8049	1.54895	B6EJC2	flhF	Flagella-associated GTP-binding protein (Flagellar biosynthesis protein FlhF)
1.79408	0.704815	B6ENV0	ftsY	Signal recognition particle receptor FtsY (SRP receptor)
1.30571	0.738263	B6EPR7	fusA	Elongation factor G (EF-G)
1.77869	-1.23088	B6EHZ1	gmhB	D,D-heptose 1,7-bisphosphate phosphatase (EC 3.1.3.-)
1.59658	-0.632956	B6EGZ5	guaB	Inosine-5'-monophosphate dehydrogenase (IMP dehydrogenase) (IMPD) (IMPDH) (EC 1.1.1.205)
1.91832	1.07716	B6EHJ9	htpG	Chaperone protein HtpG (Heat shock protein HtpG) (High temperature protein G)
1.98378	0.801181	B6EN06	ihfA	Integration host factor subunit alpha (IHF-alpha)
1.46799	1.65781	B6EHK6	lon	Lon protease (EC 3.4.21.53) (ATP-dependent protease La)
1.5002	1.40015	B6ESM0	luxI	Acyl-homoserine-lactone synthase (EC 2.3.1.184) (Autoinducer synthesis protein)
1.57489	-0.689599	B6EK11	maeA	NAD-dependent malic enzyme (NAD-ME) (EC 1.1.1.38)
1.55573	-0.818611	B6EL39	mdh	Malate dehydrogenase (EC 1.1.1.37)
1.71548	0.613837	B6EIV7	minD	Cell division inhibitor MinD (Septum site-determining protein MinD)
1.44608	0.994403	B6EM87	mreB	Cell shape-determining protein MreB
1.46093	0.681563	B6EHB9	neuB	Putative sialic acid synthase NeuB
1.45298	0.777936	B6ENE7	nlpI	Lipoprotein NlpI
2.41449	-0.735557	B6ENW0	nudE	ADP compounds hydrolase NudE (EC 3.6.1.-)
1.39058	1.8591	B6ELZ0	parC	DNA topoisomerase 4 subunit A (EC 5.6.2.2) (Topoisomerase IV subunit A)
1.72007	-1.21084	B6EH42	ppiB	Peptidyl-prolyl cis-trans isomerase (PPIase) (EC 5.2.1.8)
2.75732	1.15086	B6ERC1	ppiC	Peptidyl-prolyl cis-trans isomerase C (EC 5.2.1.8)
2.1475	-0.651674	B6ERA4	pspA	Phage shock protein A
1.35285	0.894223	B6EK66	queA	S-adenosylmethionine:tRNA ribosyltransferase-isomerase (EC 2.4.99.17) (Queuosine biosynthesis protein QueA)
1.34136	0.810957	B6EKM9	rnc	Ribonuclease 3 (EC 3.1.26.3) (Ribonuclease III) (RNase III)
1.46949	5.10995	B6EIZ2	rne	Ribonuclease E (RNase E) (EC 3.1.26.12)
1.63362	0.60257	B6EIB9	rotA	Peptidyl-prolyl cis-trans isomerase (PPIase) (EC 5.2.1.8)
1.40834	-1.27515	B6EM47	rpe	Ribulose-phosphate 3-epimerase (EC 5.1.3.1)
1.46971	0.722663	B6ENR7	rplK	50S ribosomal protein L11
1.35104	0.800116	B6EPT5	rplN	50S ribosomal protein L14
1.68286	0.829483	B6EPP1	rpmG	50S ribosomal protein L33
2.2439	0.707808	B6EP42	rpmH	50S ribosomal protein L34
2.96286	1.03719	B6EN32	rpmI	50S ribosomal protein L35
1.33542	4.6626	B6ENR3	rpoB	DNA-directed RNA polymerase subunit beta (RNAP subunit beta) (EC 2.7.7.6) (RNA polymerase subunit beta) (Transcriptase subunit beta)
1.46241	5.83674	B6ENR2	rpoC	DNA-directed RNA polymerase subunit beta' (RNAP subunit beta') (EC 2.7.7.6) (RNA polymerase subunit beta') (Transcriptase subunit beta')
1.35714	3.39293	B6EHV4	sucA	Oxoglutarate dehydrogenase (succinyl-transferring) (EC 1.2.4.2)
3.12745	1.15361	B6EQW0;B6EQP7;B6EQM1;B6ENS9;B6EM28;B6ELE3;B6EK28;B6EJ09;B6EIV2;B6EI61;B6EHG8;B6EGR2;B6EGN5;B6EQ56;B6EJ22;B6EQL4	Transposase	Transposase
2.09557	0.806408	B6EIL2	trmU	tRNA-specific 2-thiouridylase MnmA (EC 2.8.1.13)
1.68309	-0.807804	B6ENM9	trxB	Thioredoxin reductase (EC 1.8.1.9)
1.66966	3.36658	B6EMT0	valS	Valine--tRNA ligase (EC 6.1.1.9) (Valyl-tRNA synthetase) (ValRS)
2.07534	1.38523	B6ENY2	VSAL_I0029	Transposase
1.74831	0.975783	B6EP35	VSAL_I0089	Putative integral membrane component of multidrug efflux system
1.66721	-1.11201	B6ELQ2	VSAL_I0430	Putative exported protein
1.68087	1.07758	B6EI93	VSAL_I0919	Putative lipoprotein
1.57188	-0.741681	B6EJ86	VSAL_I1132	Putative outer membrane protein
1.77447	1.48487	B6EK32	VSAL_I1297	Putative lipoprotein
2.01683	-0.953485	B6EL79	VSAL_I1494	Putative acetyltransferase
1.63426	-1.2532	B6ELB1	VSAL_I1529	Putative glutaredoxin
1.5846	0.999112	B6EMJ5	VSAL_I1696	Glutaredoxin-3 (Grx3)
1.45412	0.926681	B6EJU0	VSAL_I2387	Putative exported protein
1.79454	-0.744718	B6EQY5	VSAL_II0361	Putative exported protein
1.70907	0.983255	B6ERB8	VSAL_II0496	Glycine cleavage system T protein (EC 2.1.2.10)
1.36654	-0.641264	B6ERS8	VSAL_II0658	Uncharacterized protein
1.33295	-1.37345	B6ES45	VSAL_II0776	Uncharacterized protein
3.17138	0.814571	B6ES89	VSAL_II0821	Putative exported protein
1.76746	0.887701	B6ESH6	VSAL_II0911	ABC transporter ATP-binding protein
1.30461	1.33625	B6EPZ1	VSAL_II1103	Uncharacterized protein
1.95383	0.922373	B6EPZ2	VSAL_II1104	Putative plasmid partition protein
2.06483	1.3861	B6EGX3	yfhQ	tRNA (cytidine/uridine-2'-O-)-methyltransferase TrmJ (EC 2.1.1.200) (tRNA (cytidine(32)/uridine(32)-2'-O)-methyltransferase) (tRNA Cm32/Um32 methyltransferase)

## Sheet: ∆AB serum - WTserum
-LOG10 p-value	Log2 Fold Change	UniProt IDs	Gene names	Protein names
1.78902	2.09476	B6ENH9	alaS	Alanine--tRNA ligase (EC 6.1.1.7) (Alanyl-tRNA synthetase) (AlaRS)
2.13981	0.901321	B6EI57	argS	Arginine--tRNA ligase (EC 6.1.1.19) (Arginyl-tRNA synthetase) (ArgRS)
1.64639	0.59505	B6EGR3	asnC	HTH-type transcriptional regulator, AsnC-family
1.48544	0.746869	B6EKD0	asnS	Asparagine--tRNA ligase (EC 6.1.1.22) (Asparaginyl-tRNA synthetase) (AsnRS)
1.61908	1.09042	B6EHT9	atpA	ATP synthase subunit alpha (EC 7.1.2.2) (ATP synthase F1 sector subunit alpha) (F-ATPase subunit alpha)
1.44094	0.856235	B6EHU0	atpH	ATP synthase subunit delta (ATP synthase F(1) sector subunit delta) (F-type ATPase subunit delta) (F-ATPase subunit delta)
1.69223	1.04914	B6EIC2	bolA	BolA protein
1.3461	-1.38707	B6ENH3	codA	Cytosine deaminase (EC 3.5.4.1)
1.67649	0.997745	B6ENV9	cysQ	3'(2'),5'-bisphosphate nucleotidase CysQ (EC 3.1.3.7) (3'(2'),5-bisphosphonucleoside 3'(2')-phosphohydrolase) (3'-phosphoadenosine 5'-phosphate phosphatase) (PAP phosphatase)
1.76749	0.711903	B6EGE4	dapD	2,3,4,5-tetrahydropyridine-2,6-dicarboxylate N-succinyltransferase (EC 2.3.1.117) (Tetrahydrodipicolinate N-succinyltransferase) (THDP succinyltransferase) (THP succinyltransferase) (Tetrahydropicolinate succinylase)
1.68974	-0.745149	B6EP85	dapF	Diaminopimelate epimerase (DAP epimerase) (EC 5.1.1.7) (PLP-independent amino acid racemase)
1.7323	-1.39519	B6EP21	def	Peptide deformylase (PDF) (EC 3.5.1.88) (Polypeptide deformylase)
1.31055	1.14431	B6EGZ1	der	GTPase Der (GTP-binding protein EngA)
1.44576	-1.34822	B6ENZ4	dsbA	Thiol:disulfide interchange protein
1.56078	1.13373	B6EK51	dxr	1-deoxy-D-xylulose 5-phosphate reductoisomerase (DXP reductoisomerase) (EC 1.1.1.267) (1-deoxyxylulose-5-phosphate reductoisomerase) (2-C-methyl-D-erythritol 4-phosphate synthase)
1.49098	1.21343	B6ERX2	fkpA	Peptidyl-prolyl cis-trans isomerase (EC 5.2.1.8)
2.41277	1.72109	B6EJG1	flgI	Flagellar P-ring protein (Basal body P-ring protein)
1.61688	1.77959	B6EJC2	flhF	Flagella-associated GTP-binding protein (Flagellar biosynthesis protein FlhF)
2.61715	1.20232	B6ENV0	ftsY	Signal recognition particle receptor FtsY (SRP receptor)
1.44524	1.2244	B6ENH1	fusA	Elongation factor G (EF-G)
1.84745	0.894001	B6EPR7	fusA	Elongation factor G (EF-G)
1.38122	0.720124	B6EHL7	glnS	Glutamine--tRNA ligase (EC 6.1.1.18) (Glutaminyl-tRNA synthetase) (GlnRS)
1.38282	-0.924462	B6EHZ1	gmhB	D,D-heptose 1,7-bisphosphate phosphatase (EC 3.1.3.-)
1.81759	0.700173	B6EMV4	gshB	Glutathione synthetase (EC 6.3.2.3) (GSH synthetase) (GSH-S) (GSHase) (Glutathione synthase)
1.3061	2.49055	B6EP49	gyrB	DNA gyrase subunit B (EC 5.6.2.2)
1.49574	-1.92682	B6EGX8	hscB	Co-chaperone protein HscB homolog
2.34266	1.42939	B6EHJ9	htpG	Chaperone protein HtpG (Heat shock protein HtpG) (High temperature protein G)
1.67348	-1.202	B6EIY1	ihfB	Integration host factor subunit beta (IHF-beta)
1.39158	0.863181	B6ENE2	infB	Translation initiation factor IF-2
1.6081	1.19969	B6ESM0	luxI	Acyl-homoserine-lactone synthase (EC 2.3.1.184) (Autoinducer synthesis protein)
1.88804	-0.899101	B6EL39	mdh	Malate dehydrogenase (EC 1.1.1.37)
1.7472	0.763246	B6EHZ2	metN	Methionine import ATP-binding protein MetN (EC 7.4.2.11)
2.40719	0.795333	B6EIV7	minD	Cell division inhibitor MinD (Septum site-determining protein MinD)
1.60832	0.941834	B6EHU8	mnmG	tRNA uridine 5-carboxymethylaminomethyl modification enzyme MnmG (Glucose-inhibited division protein A)
1.45922	-0.882189	B6EPV4	mpl	UDP-N-acetylmuramate--L-alanyl-gamma-D-glutamyl-meso-2,6-diaminoheptandioate ligase (EC 6.3.2.45) (Murein peptide ligase) (UDP-N-acetylmuramate:L-alanyl-gamma-D-glutamyl-meso-diaminopimelate ligase)
1.57597	1.21487	B6EM87	mreB	Cell shape-determining protein MreB
1.42876	-0.698205	B6EKZ7	mtnN	5'-methylthioadenosine/S-adenosylhomocysteine nucleosidase (MTA/SAH nucleosidase) (MTAN) (EC 3.2.2.9) (5'-deoxyadenosine nucleosidase) (DOA nucleosidase) (dAdo nucleosidase) (5'-methylthioadenosine nucleosidase) (MTA nucleosidase) (S-adenosylhomocysteine nucleosidase) (AdoHcy nucleosidase) (SAH nucleosidase) (SRH nucleosidase)
1.68392	-1.13508	B6EGK6	nadA	Quinolinate synthase A (EC 2.5.1.72)
1.40572	1.41954	B6ERJ6	nagZ	Beta-hexosaminidase (EC 3.2.1.52) (Beta-N-acetylhexosaminidase) (N-acetyl-beta-glucosaminidase)
1.62038	1.41691	B6EN43	nrdA	Ribonucleoside-diphosphate reductase (EC 1.17.4.1)
3.36843	-0.759946	B6ENW0	nudE	ADP compounds hydrolase NudE (EC 3.6.1.-)
1.49386	-0.659458	B6EGK4	pal	Peptidoglycan-associated protein
1.32894	0.704449	B6EGP7	pckA	Phosphoenolpyruvate carboxykinase (ATP) (PCK) (PEP carboxykinase) (PEPCK) (EC 4.1.1.49)
1.3015	-0.830259	B6EIW3	pdxB	Erythronate-4-phosphate dehydrogenase (EC 1.1.1.290)
1.41778	1.35839	B6EGY2	pepB	Peptidase B (Aminopeptidase B) (EC 3.4.11.23)
2.02493	0.621277	B6EH58	pflB	Formate C-acetyltransferase (EC 2.3.1.54)
2.78485	1.08877	B6ERC1	ppiC	Peptidyl-prolyl cis-trans isomerase C (EC 5.2.1.8)
1.43892	1.25686	B6EK66	queA	S-adenosylmethionine:tRNA ribosyltransferase-isomerase (EC 2.4.99.17) (Queuosine biosynthesis protein QueA)
1.47213	5.14195	B6EIZ2	rne	Ribonuclease E (RNase E) (EC 3.1.26.12)
1.34811	-1.34341	B6EM47	rpe	Ribulose-phosphate 3-epimerase (EC 5.1.3.1)
1.95343	0.990772	B6EPT7	rplE	50S ribosomal protein L5
1.53345	0.95656	B6EMP3	rplI	50S ribosomal protein L9
1.56665	0.785744	B6ENR7	rplK	50S ribosomal protein L11
1.38239	5.509	B6ENR2	rpoC	DNA-directed RNA polymerase subunit beta' (RNAP subunit beta') (EC 2.7.7.6) (RNA polymerase subunit beta') (Transcriptase subunit beta')
1.35528	1.10628	B6EM18	rpoD	RNA polymerase sigma factor RpoD (Sigma-70)
1.69064	-0.665903	B6EPT8	rpsN	30S ribosomal protein S14
1.58183	0.727148	B6ELI3	rsmH	Ribosomal RNA small subunit methyltransferase H (EC 2.1.1.199) (16S rRNA m(4)C1402 methyltransferase) (rRNA (cytosine-N(4)-)-methyltransferase RsmH)
1.53069	0.633652	B6EPW8	sdaA	L-serine dehydratase (EC 4.3.1.17)
1.36604	3.47437	B6EHV4	sucA	Oxoglutarate dehydrogenase (succinyl-transferring) (EC 1.2.4.2)
1.88797	1.18562	B6EH44	tdk	Thymidine kinase (EC 2.7.1.21)
2.48964	-0.941842	B6EM94	tldD	Protein TldD
1.37514	-1.60546	B6ERJ7	treR	HTH-type transcriptional regulator TreR (Trehalose operon repressor)
2.95922	0.920889	B6EP18	trkA	Trk system potassium uptake protein TrkA
1.31396	1.06145	B6EIL2	trmU	tRNA-specific 2-thiouridylase MnmA (EC 2.8.1.13)
2.08683	-0.698297	B6EPA8	ubiD	3-octaprenyl-4-hydroxybenzoate carboxy-lyase (Polyprenyl p-hydroxybenzoate decarboxylase)
2.50555	0.63715	B6EGR5	uspA	Universal stress protein
1.90254	1.32391	B6ELS0	uup	ATP-binding protein Uup (EC 3.6.1.-)
1.79123	3.62216	B6EMT0	valS	Valine--tRNA ligase (EC 6.1.1.9) (Valyl-tRNA synthetase) (ValRS)
1.89504	1.71336	B6ENY2	VSAL_I0029	Transposase
1.77419	0.98704	B6EP35	VSAL_I0089	Putative integral membrane component of multidrug efflux system
3.34371	1.30833	B6EPC7	VSAL_I0170 VSAL_I0253	UDP-N-acetylglucosamine 2-epimerase (EC 5.1.3.-)
1.47696	1.07591	B6EIN7	VSAL_I0995	PhoH-like protein
1.62087	1.54071	B6EIV0	VSAL_I1059	Nucleoid-associated protein VSAL_I1059
1.73302	-1.36372	B6EJ99	VSAL_I1145	YCII domain-containing protein
1.65791	1.41066	B6EK32	VSAL_I1297	Putative lipoprotein
2.49195	0.608628	B6EIY8	VSAL_I2229	Putative outer membrane assembly protein
1.92575	0.799638	B6EJU0	VSAL_I2387	Putative exported protein
1.43429	-0.605841	B6EK71	VSAL_I2441	Alkyl hydroperoxide reductase C (Peroxiredoxin) (Thioredoxin peroxidase)
2.33821	-0.76126	B6EM33	VSAL_I2712	Dihydrolipoyl dehydrogenase (Dihydrolipoamide dehydrogenase) (EC 1.8.1.4)
1.67008	-0.831538	B6EQ65	VSAL_II0079	Zinc carboxypeptidase
1.50736	-1.19752	B6EQK5	VSAL_II0226	Uncharacterized protein
1.40195	-0.670083	B6EQY5	VSAL_II0361	Putative exported protein
1.46894	-0.682135	B6ER40	VSAL_II0416	Putative ferredoxin
1.71544	1.23909	B6ERB8	VSAL_II0496	Glycine cleavage system T protein (EC 2.1.2.10)
1.66386	-0.714973	B6ERS8	VSAL_II0658	Uncharacterized protein
1.37441	-0.969767	B6ES45	VSAL_II0776	Uncharacterized protein
2.61879	0.958802	B6ES89	VSAL_II0821	Putative exported protein
1.92587	1.18689	B6ESH6	VSAL_II0911	ABC transporter ATP-binding protein
1.38579	1.30283	B6EPZ1	VSAL_II1103	Uncharacterized protein
1.59617	1.06117	B6ET68	VSAL_p320_27	Iron ion ABC transporter, periplasmic component
1.31911	2.52018	B6ET27	VSAL_p840_56	KAP NTPase domain-containing protein
1.91624	-1.22039	B6EHJ2	yfcE	Phosphoesterase (EC 3.1.4.-)
1.65862	1.45899	B6EGX3	yfhQ	tRNA (cytidine/uridine-2'-O-)-methyltransferase TrmJ (EC 2.1.1.200) (tRNA (cytidine(32)/uridine(32)-2'-O)-methyltransferase) (tRNA Cm32/Um32 methyltransferase)
1.62067	-0.721534	B6ERV7	zwf	Glucose-6-phosphate 1-dehydrogenase (G6PD) (EC 1.1.1.49)
