# Supplementary material for: Chitinolytic enzymes contribute to the pathogenicity of Aliivibrio salmonicida LFI1238 in the invasive phase of cold-water vibriosis
Source: BMC Microbiol. 2022 Aug 8;22:194. doi: 10.1186/s12866-022-02590-2 (PMC9361615; doi:10.1186/s12866-022-02590-2)
Supplement: Supplementary file 4 — Additional file 4: [file 12866_2022_2590_MOESM4_ESM.xlsx]

## Sheet: Common proteins, no serum
UniProt Ids	Protein name	Gene name
B6EIZ2	Ribonuclease E (RNase E) (EC 3.1.26.12)	rne
B6ENR3	DNA-directed RNA polymerase subunit beta	rpoB

## Sheet: Common proteins, serum
UniProt Ids	Protein names	Gene names
B6EP35	Putative integral membrane component of multidrug efflux system	VSAL_I0089
B6ENR2	DNA-directed RNA polymerase subunit beta' (RNAP subunit beta') (EC 2.7.7.6) (RNA polymerase subunit beta') (Transcriptase subunit beta')	rpoC
B6EQY5	Putative exported protein	VSAL_II0361
B6ENH9	Alanine--tRNA ligase (EC 6.1.1.7) (Alanyl-tRNA synthetase) (AlaRS)	alaS
B6EHU0	ATP synthase subunit delta (ATP synthase F(1) sector subunit delta) (F-type ATPase subunit delta) (F-ATPase subunit delta)	atpH
B6EIZ2	Ribonuclease E (RNase E) (EC 3.1.26.12)	rne
B6EMT0	Valine--tRNA ligase (EC 6.1.1.9) (Valyl-tRNA synthetase) (ValRS)	valS
B6EHV4	Oxoglutarate dehydrogenase (succinyl-transferring) (EC 1.2.4.2)	sucA
B6EPR7	Elongation factor G (EF-G)	fusA
B6EJG1	Flagellar P-ring protein (Basal body P-ring protein)	flgI

## Sheet: Common proteins, both condition
Uniprot ID	Protein name	Gene name
B6EIZ2	Ribonuclease E (RNase E) (EC 3.1.26.12)	rne
